# Supplementary material for: Defining tissue proteomes by systematic literature review
Source: Sci Rep. 2018 Jan 11;8:546. doi: 10.1038/s41598-017-18699-8 (PMC5765030; doi:10.1038/s41598-017-18699-8)
Supplement: Supplementary file 2 — Supplementary Data [file 41598_2017_18699_MOESM2_ESM.xlsx]

## Sheet: Initial search
Unique DOI for paper	Keywords from abtract text
DI_10.1155/2010/516469	14-3-3_protein_eta <> Calreticulin <>
DI_10.1038/nrneurol.2011.63	3-hydroxy-3-methylglutaryl-coenzyme_A_reductase <>
DI_10.1016/j.freeradbiomed.2006.04.015	3-hydroxy-3-methylglutaryl-coenzyme_A_reductase <> Insulin <> Skin <>
DI_10.1067/mlc.2000.104459	3-hydroxy-3-methylglutaryl-coenzyme_A_reductase <> Skin <>
DI_10.1016/j.bbrc.2005.10.108	3-hydroxy-3-methylglutaryl-coenzyme_A_reductase <> Skin <>
DI_10.1039/c1mb05089c	40S_ribosomal_protein_S2 <>
DI_10.1021/pr060584p	40S_ribosomal_protein_S20 <> 40S_ribosomal_protein_S2 <>
DI_10.1016/j.bbapap.2007.08.011	40S_ribosomal_protein_SA <> Mass_Spec* <>
DI_10.1023/A.1013936107064	4-hydroxyphenylpyruvate_dioxygenase <> Skin <>
DI_10.1016/j.exppara.2008.01.003	5'-nucleotidase <>
DI_10.1002/eji.201444856	5'-nucleotidase <>
DI_10.1254/jphs.FPE05003X	5'-nucleotidase <> ADM <>
DI_10.1111/j.1440-1711.2005.01391.x	5'-nucleotidase <> Caspase-3 <> Skin <>
DI_10.1196/annals.1423.067	5'-nucleotidase <> C-reactive_protein <> Ermin <> Menin <>
DI_10.1002/eji.200838437	5'-nucleotidase <> Skin <>
DI_10.1002/prca.200900082	78_kDa_glucose-regulated_protein <>
DI_10.1046/j.1523-1747.2003.12327.x	78_kDa_glucose-regulated_protein <> Prohibitin <> Mass_Spec* <> Skin <>
DI_10.1086/301982	7-dehydrocholesterol_reductase <>
DI_10.1091/mbc.E09-08-0739	7-dehydrocholesterol_reductase <>
DI_10.1203/00006450-199605000-00012	7-dehydrocholesterol_reductase <> Ermin <> Mass_Spec* <> Skin <>
DI_10.1002/ajmg.a.20207	7-dehydrocholesterol_reductase <> Skin <>
DI_10.1159/000069804	Acetylcholine_receptor_subunit_alpha <> Skin <>
DI_10.1016/j.toxlet.2011.05.1016	Acetylcholinesterase <> ADM <> Cholinesterase <>
DI_10.3200/AEOH.60.5.235-241	Acetylcholinesterase <> ADM <> Cholinesterase <> Skin <>
DI_10.1152/japplphysiol.01069.2006	Acetylcholinesterase <> ADM <> Cholinesterase <> Skin <>
DI_10.1517/14740330903439717	Acetylcholinesterase <> ADM <> Cholinesterase <> Testin <>
DI_10.1289/ehp.001081103	Acetylcholinesterase <> ADM <> Cholinesterase <> Testin <> Skin <>
DI_10.1016/j.bbrc.2006.08.138	Acetylcholinesterase <> Catalase <> Cholinesterase <>
DI_10.1016/j.bbrc.2004.01.082	Acetylcholinesterase <> Catalase <> Cholinesterase <> Dihydropteridine_reductase <> Skin <>
DI_10.1016/j.lfs.2007.01.028	Acetylcholinesterase <> Catalase <> Cholinesterase <> Skin <>
DI_10.1038/sj.jid.5700612	Acetylcholinesterase <> Catalase <> Cholinesterase <> Thioredoxin <> Skin <>
DI_10.1016/j.mehy.2007.04.035	Acetylcholinesterase <> Cholinesterase <>
DI_10.1186/1756-3305-6-31	Acetylcholinesterase <> Cholinesterase <>
DI_10.1046/j.1365-2133.2002.04473.x	Acetylcholinesterase <> Cholinesterase <>
DI_10.1080/10937400390155544	Acetylcholinesterase <> Cholinesterase <>
DI_10.1211/0022357022773	Acetylcholinesterase <> Cholinesterase <>
DI_10.1079/BER2005368	Acetylcholinesterase <> Cholinesterase <>
DI_10.1016/j.cbi.2005.10.050	Acetylcholinesterase <> Cholinesterase <>
DI_10.1007/s00403-011-1124-1	Acetylcholinesterase <> Cholinesterase <>
DI_10.1016/j.jphotobiol.2013.07.002	Acetylcholinesterase <> Cholinesterase <>
DI_10.1093/toxsci/kfu144	Acetylcholinesterase <> Cholinesterase <> Clusterin <> Ermin <>
DI_10.1002/jcp.21288	Acetylcholinesterase <> Cholinesterase <> Dystroglycan <> Ermin <> Skin <>
DI_10.1093/toxsci/66.1.34	Acetylcholinesterase <> Cholinesterase <> Ermin <>
DI_10.1097/01.fpc.0000167327.08034.d2	Acetylcholinesterase <> Cholinesterase <> Ermin <>
DI_10.1080/15459620590922407	Acetylcholinesterase <> Cholinesterase <> Ermin <>
DI_10.1016/j.jhsa.2005.06.021	Acetylcholinesterase <> Cholinesterase <> Ermin <>
DI_10.1002/ajmg.a.36154	Acetylcholinesterase <> Cholinesterase <> Ermin <>
DI_10.1007/s10585-005-8672-8	Acetylcholinesterase <> Cholinesterase <> Ermin <> Melanophilin <> Skin <>
DI_10.1001/archderm.140.3.327	Acetylcholinesterase <> Cholinesterase <> Ermin <> Skin <>
DI_10.1111/j.1600-0625.2004.00258.x	Acetylcholinesterase <> Cholinesterase <> Ermin <> Skin <>
DI_10.1016/j.tox.2010.09.012	Acetylcholinesterase <> Cholinesterase <> Ermin <> Skin <>
DI_10.1097/JOM.0b013e3181cd7e80	Acetylcholinesterase <> Cholinesterase <> Ermin <> Testin <>
DI_10.1007/s00204-006-0077-1	Acetylcholinesterase <> Cholinesterase <> Glial_fibrillary_acidic_protein <>
DI_10.1016/j.tiv.2011.01.006	Acetylcholinesterase <> Cholinesterase <> Mass_Spec* <> Skin <>
DI_10.1016/j.yjmcc.2009.11.010	Acetylcholinesterase <> Cholinesterase <> Skin <>
DI_10.1113/jphysiol.2003.051102	Acetylcholinesterase <> Cholinesterase <> Skin <>
DI_10.1152/japplphysiol.00123.2004	Acetylcholinesterase <> Cholinesterase <> Skin <>
DI_10.1016/j.bbrc.2007.02.078	Acetylcholinesterase <> Cholinesterase <> Skin <>
DI_10.1111/j.1365-2214.2006.00702.x	Acetylcholinesterase <> Cholinesterase <> Skin <>
DI_10.1002/jat.1645	Acetylcholinesterase <> Cholinesterase <> Skin <>
DI_10.1016/j.tiv.2011.11.006	Acetylcholinesterase <> Cholinesterase <> Skin <>
DI_10.1002/pd.878	Acetylcholinesterase <> Cholinesterase <> Skin <>
DI_10.1046/j.1365-2133.2000.03290.x	Acetylcholinesterase <> Cholinesterase <> Skin <> immunohistochem* <>
DI_10.1016/j.lfs.2007.01.045	Acetylcholinesterase <> Cholinesterase <> Skin <> immunohistochem* <>
DI_10.1007/s00403-010-1070-3	Acetylcholinesterase <> Cholinesterase <> Synaptophysin <> Skin <>
DI_10.1093/occmed/kqr064	Acetylcholinesterase <> Cholinesterase <> Testin <>
DI_10.1556/AAlim.39.2010.2.4	Acetylcholinesterase <> Cholinesterase <> Testin <> Skin <>
DI_10.1016/j.tripleo.2010.04.007	Achaete-scute_homolog_1 <> immunohistochem* <>
DI_10.1016/j.ejpn.2010.06.002	Acid_ceramidase <>
DI_10.1111/j.1600-0854.2012.01379.x	Acid_ceramidase <>
DI_10.1021/pr100856k	Acid_ceramidase <> Cathepsin_D <>
DI_10.1074/mcp.M700334-MCP200	Acid_ceramidase <> Cathepsin_D <> Secretin <> Mass_Spec* <> Skin <>
DI_10.1111/j.1442-2042.2006.01249.x	Acid_ceramidase <> Ermin <>
DI_10.1194/jlr.D010033	Acid_ceramidase <> Ermin <>
DI_10.1078/0171-9335-00425	Acid_ceramidase <> Ermin <> Filaggrin <> Prosaposin <> Skin <>
DI_10.1074/jbc.M301936200	Acid_ceramidase <> Ermin <> Skin <>
DI_10.3760/cma.j.issn.0412-4030.2012.02.024	Acid_ceramidase <> Ermin <> Skin <> immunohistochem* <>
DI_10.3760/cma.j.issn.0412-4030.2012.10.012	Acid_ceramidase <> Ermin <> Skin <> immunohistochem* <>
DI_10.1074/jbc.275.5.3462	Acid_ceramidase <> Neutral_ceramidase <>
DI_10.1042/0264-6021.3500747	Acid_ceramidase <> Skin <>
DI_10.1046/j.1523-1747.2002.01846.x	Acid_ceramidase <> Skin <>
DI_10.1023/A.1022047408477	Acid_ceramidase <> Skin <>
DI_10.1016/j.braindev.2011.07.003	Acid_ceramidase <> Skin <>
DI_10.1111/j.1365-2230.2008.03092.x	Acidic_mammalian_chitinase <> Ermin <>
DI_10.1038/nm.2844	Acid-sensing_ion_channel_3 <> Skin <>
DI_10.1016/j.neuroscience.2007.10.020	Acid-sensing_ion_channel_3 <> Skin <>
DI_10.1095/biolreprod66.4.886	Acrosin <> ADM <> Skin <>
DI_10.1002/prot.22432	Acrosin <> Ermin <>
DI_10.1111/j.1600-0625.2007.00682.x	Actin-related_protein_2 <> Involucrin <>
DI_10.1007/s00418-014-1243-9	Actin-related_protein_3 <>
DI_10.1007/s00403-005-0589-1	Adenosine_deaminase <>
DI_10.1111/j.1365-2230.2008.02887.x	Adenosine_deaminase <>
DI_10.4238/2012.June.29.5	Adenosine_deaminase <>
DI_10.4238/2013.August.12.1	Adenosine_deaminase <>
DI_10.1046/j.1523-1747.2000.00145.x	Adenosine_deaminase <>
DI_10.1016/j.jdermsci.2004.11.004	Adenosine_deaminase <>
DI_10.1111/j.1365-2133.2005.06572.x	Adenosine_deaminase <>
DI_10.2217/14796694.2.2.169	Adenosine_deaminase <>
DI_10.2340/00015555-0168	Adenosine_deaminase <>
DI_10.1038/sj.jid.5700528	Adenosine_deaminase <>
DI_10.1016/j.jdermsci.2007.11.011	Adenosine_deaminase <>
DI_10.1007/s00403-010-1039-2	Adenosine_deaminase <>
DI_10.3760/cma.j.issn.1003-9406.2010.05.022	Adenosine_deaminase <>
DI_10.1111/j.1365-2230.2011.04058.x	Adenosine_deaminase <>
DI_10.12659/MSM.890472	Adenosine_deaminase <>
DI_10.1007/BF02986621	Adenosine_deaminase <> ADM <>
DI_10.1592/phco.27.1.164	Adenosine_deaminase <> ADM <>
DI_10.3969/j.issn.1672-7347.2013.05.014	Adenosine_deaminase <> ADM <> Skin <>
DI_10.1056/NEJMoa1307361	Adenosine_deaminase <> Atherin <> Testin <> Skin <> immunohistochem* <>
DI_10.1111/jocd.12011	Adenosine_deaminase <> Catalase <> Ermin <>
DI_10.1007/BF02724093	Adenosine_deaminase <> Complement_C3 <> Skin <>
DI_10.1016/j.etap.2012.11.002	Adenosine_deaminase <> C-reactive_protein <> Testin <>
DI_10.1016/j.jaci.2008.09.037	Adenosine_deaminase <> DNA_ligase_4 <>
DI_10.1159/000095036	Adenosine_deaminase <> Double-stranded_RNA-specific_adenosine_deaminase <>
DI_10.1684/ejd.2013.2236	Adenosine_deaminase <> Double-stranded_RNA-specific_adenosine_deaminase <>
DI_10.1111/j.1365-2133.2006.07133.x	Adenosine_deaminase <> Double-stranded_RNA-specific_adenosine_deaminase <> Skin <>
DI_10.1007/s00403-006-0701-1	Adenosine_deaminase <> Double-stranded_RNA-specific_adenosine_deaminase <> Skin <>
DI_10.1080/10428190600961058	Adenosine_deaminase <> Ermin <>
DI_10.4238/2013.January.4.18	Adenosine_deaminase <> Ermin <>
DI_10.1111/bjd.12401	Adenosine_deaminase <> Ermin <>
DI_10.1101/gr.114801	Adenosine_deaminase <> Ermin <> Skin <>
DI_10.1002/cbf.1023	Adenosine_deaminase <> Ermin <> Skin <>
DI_10.1111/j.1468-3083.2009.03416.x	Adenosine_deaminase <> Ermin <> Skin <>
DI_10.1111/bcpt.12280	Adenosine_deaminase <> Ermin <> Skin <>
DI_10.2353/ajpath.2008.070952	Adenosine_deaminase <> Interleukin-13 <> Skin <>
DI_10.1111/j.0022-202X.2004.22429.x	Adenosine_deaminase <> Skin <>
DI_10.1046/j.1365-2133.2001.04221.x	Adenosine_deaminase <> Skin <>
DI_10.1053/rmed.2001.1273	Adenosine_deaminase <> Skin <>
DI_10.1200/JCO.2007.10.8456	Adenosine_deaminase <> Skin <>
DI_10.1111/j.1346-8138.2008.00493.x	Adenosine_deaminase <> Skin <>
DI_10.1111/j.1346-8138.2012.01661.x	Adenosine_deaminase <> Skin <>
DI_10.1016/j.surcophthal.2005.02.009	Adenosine_deaminase <> Testin <> Skin <>
DI_10.1016/j.jaci.2011.10.028	Adenosine_deaminase <> Testin <> Skin <>
DI_10.1056/NEJMoa1307362	Adenosine_deaminase <> Testin <> Skin <>
DI_10.1080/15257770.2014.889303	Adenosine_kinase <>
DI_10.1080/00016480410017882	Adenosine_kinase <> Mass_Spec* <> Skin <> immunohistochem* <>
DI_10.1046/j.1523-1747.2003.12369.x	Adenosine_receptor_A2a <> Skin <>
DI_10.1081/NCN-2000027491	Adenylosuccinate_lyase <>
DI_10.1038/cddis.2013.441	Adipocyte_enhancer-binding_protein_1 <>
DI_10.1038/cddis.2013.4	Adipocyte_enhancer-binding_protein_1 <> Caspase-9 <> Ermin <> Jun_dimerization_protein_2 <>
DI_10.1016/j.clim.2006.01.010	Adiponectin <>
DI_10.1016/j.bbrc.2008.07.045	Adiponectin <>
DI_10.1111/j.1365-2133.2008.08759.x	Adiponectin <>
DI_10.1002/art.27239	Adiponectin <>
DI_10.1016/j.antiviral.2010.02.004	Adiponectin <>
DI_10.1136/ard.2009.114207	Adiponectin <>
DI_10.1177/0300060513502891	Adiponectin <>
DI_10.4049/jimmunol.1101739	Adiponectin <> ADM <>
DI_10.1016/j.diabres.2005.03.023	Adiponectin <> ADM <> Apolipoprotein_E <> Clusterin <> Insulin <> Lipoprotein_lipase <>
DI_10.1136/annrheumdis-2012-201697	Adiponectin <> ADM <> C-reactive_protein <> Ermin <> Intercellular_adhesion_molecule_1 <> Myeloperoxidase <>
DI_10.2164/jandrol.108.007005	Adiponectin <> ADM <> C-reactive_protein <> Insulin <>
DI_10.3132/dvdr.2008.043	Adiponectin <> ADM <> C-reactive_protein <> Interleukin-6 <> Insulin <> P-selectin <> Matrix_metalloproteinase-9 <> Plasminogen <>
DI_10.1378/chest.08-1705	Adiponectin <> ADM <> Eotaxin <> Leptin <> Tumor_necrosis_factor <> Skin <>
DI_10.1136/annrheumdis-2012-202325	Adiponectin <> ADM <> Ermin <> Insulin <> Leptin <> Skin <>
DI_10.1007/s00125-013-2964-3	Adiponectin <> ADM <> Insulin <>
DI_10.2337/dc06-1899	Adiponectin <> ADM <> Insulin <>
DI_10.1016/j.metabol.2010.10.002	Adiponectin <> ADM <> Insulin <> Leptin <>
DI_10.1179/135100004225005985	Adiponectin <> ADM <> Insulin <> Prolactin <>
DI_10.5414/CP201878	Adiponectin <> ADM <> Leptin <> Resistin <>
DI_10.1016/j.fertnstert.2008.01.027	Adiponectin <> ADM <> Resistin <>
DI_10.1152/physiolgenomics.00045.2008	Adiponectin <> Angiomotin <> Catalase <>
DI_10.1007/s00296-013-2880-3	Adiponectin <> Apelin <> Resistin <>
DI_10.1111/j.1442-200X.2010.03160.x	Adiponectin <> Apolipoprotein_A-I <> Peroxisome_proliferator-activated_receptor_gamma <>
DI_10.3899/jrheum.130162	Adiponectin <> Apolipoprotein_E <> C-reactive_protein <> Ermin <> Insulin <> Plasminogen <> Resistin <> Tumor_necrosis_factor <>
DI_10.1016/j.foot.2012.03.015	Adiponectin <> Cathepsin_D <> Skin <>
DI_10.1128/AAC.00914-09	Adiponectin <> CCAAT/enhancer-binding_protein_alpha <> Peroxisome_proliferator-activated_receptor_gamma <>
DI_10.3851/IMP1491	Adiponectin <> Cell_adhesion_molecule_1 <> Ermin <> Plasminogen_activator_inhibitor_1 <> Plasminogen <>
DI_10.1016/j.metabol.2007.02.002	Adiponectin <> Ceruloplasmin <> C-reactive_protein <> Intercellular_adhesion_molecule_1 <> Insulin <>
DI_10.1111/eci.12284	Adiponectin <> Clusterin <> Ermin <> Leptin <> Skin <>
DI_10.5603/FHC.2012.0025	Adiponectin <> C-reactive_protein <> Insulin <> Leptin <> Nephrin <> Plasminogen_activator_inhibitor_1 <> Plasminogen <> Renin <> Resistin <> Skin <>
DI_10.1111/j.1463-1326.2007.00752.x	Adiponectin <> C-reactive_protein <> Insulin <> Skin <>
DI_10.1016/j.jhep.2009.04.020	Adiponectin <> C-reactive_protein <> Interleukin-6 <>
DI_10.1016/j.jvs.2005.12.059	Adiponectin <> C-reactive_protein <> Tumor_necrosis_factor <> Skin <>
DI_10.1371/journal.pone.0089088	Adiponectin <> Cytochrome_b <> Insulin <>
DI_10.1371/journal.pone.0046740	Adiponectin <> Emerin <> Ermin <> Leptin <> Resistin <>
DI_10.3899/jrheum.110878	Adiponectin <> Endothelial_protein_C_receptor <> Skin <>
DI_10.1111/j.1399-3038.2009.00878.x	Adiponectin <> Eosinophil_cationic_protein <> Leptin <> Skin <>
DI_10.1089/aid.2010.0172	Adiponectin <> Ermin <>
DI_10.1016/j.pbb.2006.10.008	Adiponectin <> Ermin <>
___Multiple_linear_regression_analyses_showed_that_BDI_was_negatively	Adiponectin <> Ermin <>
DI_10.1016/j.metabol.2008.04.008	Adiponectin <> Ermin <> Appetite-regulating_hormone <> Leptin <>
DI_10.1016/j.lfs.2008.07.008	Adiponectin <> Ermin <> Decorin <>
DI_10.1007/s00125-004-1460-1	Adiponectin <> Ermin <> Insulin <>
DI_10.1152/ajpendo.00273.2005	Adiponectin <> Ermin <> Insulin <>
DI_10.1210/jc.2009-1815	Adiponectin <> Ermin <> Insulin <> Leptin <>
DI_10.1515/jpem-2013-0253	Adiponectin <> Ermin <> Insulin <> Leptin <>
DI_10.2337/dc06-2342	Adiponectin <> Ermin <> Insulin <> Leptin <> Retinol-binding_protein_4 <>
DI_10.1097/CMR.0b013e32834b0eeb	Adiponectin <> Ermin <> Insulin <> Leptin <> Skin <>
DI_10.1210/jc.2008-2156	Adiponectin <> Ermin <> Insulin <> Retinol-binding_protein_4 <>
DI_10.1016/j.jaad.2013.09.014	Adiponectin <> Ermin <> Insulin <> Skin <>
DI_10.1021/jf100722f	Adiponectin <> Ermin <> Insulin <> Skin <>
DI_10.1371/journal.pone.0071315	Adiponectin <> Ermin <> Insulin <> Skin <>
DI_10.1016/j.cyto.2012.02.003	Adiponectin <> Ermin <> Interleukin-2 <> Interleukin-6 <> Skin <>
DI_10.1210/jc.2010-2234	Adiponectin <> Ermin <> Leptin <>
DI_10.3346/jkms.2014.29.5.729	Adiponectin <> Ermin <> Leptin <>
DI_10.1093/rheumatology/kes242	Adiponectin <> Ermin <> Leptin <> Plasminogen <>
DI_10.1007/s40618-014-0057-x	Adiponectin <> Ermin <> Leptin <> Resistin <>
DI_10.1186/ar3827	Adiponectin <> Ermin <> Peroxisome_proliferator-activated_receptor_gamma <> Skin <>
DI_10.1186/1476-511X-12-93	Adiponectin <> Ermin <> Skin <>
DI_10.1038/oby.2005.138	Adiponectin <> Ermin <> Skin <>
DI_10.1159/000087527	Adiponectin <> Ermin <> Skin <>
DI_10.1111/j.1468-3083.2011.04077.x	Adiponectin <> Ermin <> Skin <>
DI_10.1111/ics.12073	Adiponectin <> Ermin <> Skin <>
DI_10.1111/aogs.12136	Adiponectin <> E-selectin <> Plasminogen <> Thrombomodulin <>
DI_10.1016/j.ajpath.2014.05.012	Adiponectin <> Fibroblast_growth_factor_2 <> Skin <>
DI_10.1016/j.plipres.2013.12.001	Adiponectin <> Fibroblast_growth_factor_21 <> Fibroblast_growth_factor_2 <> Insulin <> Skin <>
DI_10.1016/j.exphem.2013.12.009	Adiponectin <> Fibronectin <>
DI_10.1016/j.bbrc.2011.09.151	Adiponectin <> Hyaluronan_synthase_2 <> Skin <>
DI_10.1007/s12672-010-0017-7	Adiponectin <> immunohistochem* <>
DI_10.1016/j.maturitas.2004.08.013	Adiponectin <> Insulin <>
DI_10.2169/internalmedicine.45.1791	Adiponectin <> Insulin <>
DI_10.1007/s00125-005-0089-z	Adiponectin <> Insulin <>
DI_10.1152/ajpendo.90988.2008	Adiponectin <> Insulin <>
DI_10.1530/eje.1.02207	Adiponectin <> Insulin <> Leptin <>
DI_10.1055/s-0029-1202779	Adiponectin <> Insulin <> Leptin <>
DI_10.1016/j.ymgme.2010.06.016	Adiponectin <> Insulin <> Leptin <>
DI_10.1016/j.cyto.2012.01.013	Adiponectin <> Insulin <> Leptin <>
DI_10.1159/000351769	Adiponectin <> Insulin <> Leptin <>
DI_10.1016/j.metabol.2013.04.014	Adiponectin <> Insulin <> Leptin <>
DI_10.1111/j.1365-2265.2005.02337.x	Adiponectin <> Insulin <> Leptin <> Resistin <>
DI_10.1159/000367687	Adiponectin <> Insulin <> Leptin <> Retinol-binding_protein_4 <>
DI_10.1016/j.metabol.2008.09.002	Adiponectin <> Insulin <> Leptin <> Skin <>
DI_10.1016/j.jpeds.2011.05.015	Adiponectin <> Insulin <> Leptin <> Skin <>
DI_10.1111/ced.12250	Adiponectin <> Insulin <> Leptin <> Skin <>
DI_10.1186/1742-4755-11-33	Adiponectin <> Insulin <> Leptin <> Skin <>
DI_10.1007/s00403-013-1392-z	Adiponectin <> Insulin <> Osteopontin <> Renin <>
DI_10.1007/s00403-010-1108-6	Adiponectin <> Insulin <> Resistin <>
DI_10.1111/j.1600-0625.2010.01212.x	Adiponectin <> Insulin <> Resistin <> Skin <>
DI_10.1530/eje.1.02057	Adiponectin <> Insulin <> Resistin <> Tumor_necrosis_factor <>
DI_10.1186/1750-1172-8-106	Adiponectin <> Insulin <> Skin <>
DI_10.1007/s00125-003-1146-0	Adiponectin <> Insulin <> Skin <>
DI_10.1007/s00125-006-0384-3	Adiponectin <> Insulin <> Skin <>
DI_10.1016/j.diabres.2006.05.010	Adiponectin <> Insulin <> Skin <>
DI_10.1016/j.ejca.2007.03.026	Adiponectin <> Insulin <> Skin <>
DI_10.1515/CCLM.2009.242	Adiponectin <> Insulin <> Skin <>
DI_10.1016/j.trsl.2009.04.003	Adiponectin <> Interleukin-8 <>
DI_10.1016/j.yexcr.2005.04.029	Adiponectin <> Leptin <>
DI_10.1373/clinchem.2005.063032	Adiponectin <> Leptin <>
DI_10.1111/j.1399-3038.2008.00740.x	Adiponectin <> Leptin <>
DI_10.1016/j.bbrc.2003.10.010	Adiponectin <> Leptin <> Hormone-sensitive_lipase <>
DI_10.1097/INF.0b013e3181db741b	Adiponectin <> Leptin <> Palladin <>
DI_10.1111/j.1346-8138.2011.01497.x	Adiponectin <> Leptin <> Resistin <>
DI_10.1016/j.trsl.2012.01.013	Adiponectin <> Leptin <> Resistin <>
DI_10.1111/j.1399-3038.2007.00690.x	Adiponectin <> Leptin <> Resistin <> Skin <>
DI_10.1111/cea.12221	Adiponectin <> Leptin <> Skin <>
DI_10.1016/j.anai.2013.02.001	Adiponectin <> Leptin <> Testin <> Skin <>
DI_10.1631/jzus.B1100276	Adiponectin <> Leptin_receptor <> Leptin <> Plasminogen <>
DI_10.1159/000330904	Adiponectin <> Nephrin <> Skin <> immunohistochem* <>
DI_10.1007/s00403-011-1159-3	Adiponectin <> Resistin <>
DI_10.1210/jc.2009-1824	Adiponectin <> Seipin <> Ermin <> Insulin_receptor <> Insulin <> Leptin <>
DI_10.1016/j.intimp.2008.02.004	Adiponectin <> Skin <>
DI_10.1016/j.numecd.2009.03.002	Adiponectin <> Skin <>
DI_10.1016/j.intimp.2010.02.008	Adiponectin <> Skin <>
DI_10.1111/j.1365-4632.2010.04713.x	Adiponectin <> Skin <>
DI_10.3109/03008207.2010.528566	Adiponectin <> Skin <>
DI_10.1038/jid.2012.374	Adiponectin <> Skin <>
DI_10.1002/oby.20417	Adiponectin <> Skin <>
DI_10.1016/j.bmcl.2014.03.034	Adiponectin <> Skin <>
DI_10.1210/jc.2004-1553	Adiponectin <> Testin <> immunohistochem* <>
DI_10.1111/j.1346-8138.2011.01408.x	Adiponectin <> Tumor_necrosis_factor <> Skin <>
DI_10.1074/jbc.M702336200	ADM <>
DI_10.1016/j.psyneuen.2012.05.018	ADM <>
DI_10.1111/j.1743-6109.2012.02984.x	ADM <>
DI_10.1007/s12098-010-0012-6	ADM <>
DI_10.1002/art.21883	ADM <>
DI_10.1093/intimm/dxq472	ADM <>
DI_10.3390/ijms15057563	ADM <>
DI_10.1067/mai.2002.120273	ADM <>
DI_10.1111/j.1365-2133.2005.06453.x	ADM <>
DI_10.1111/j.1365-2249.2005.02743.x	ADM <>
DI_10.1016/j.cyto.2007.06.004	ADM <>
DI_10.1111/j.1600-0625.2007.00611.x	ADM <>
DI_10.1159/000161585	ADM <>
DI_10.1038/jid.2008.264	ADM <>
DI_10.1016/j.jaci.2012.05.011	ADM <>
DI_10.1093/glycob/cwp041	ADM <>
DI_10.1002/term.1530	ADM <>
DI_10.1007/s10549-008-0196-x	ADM <>
DI_10.1016/j.jaci.2007.08.051	ADM <>
DI_10.1089/ten.tea.2011.0597	ADM <>
DI_10.1111/j.1365-2133.2012.11145.x	ADM <>
DI_10.1002/ijc.27691	ADM <>
DI_10.1124/mol.113.089821	ADM <>
DI_10.1089/104303401750061258	ADM <>
DI_10.1186/1471-2407-10-427	ADM <>
DI_10.1080/13697130902775788	ADM <>
DI_10.1016/j.biomaterials.2007.11.005	ADM <>
DI_10.1097/SCS.0b013e3181928077	ADM <>
DI_10.1007/s11046-009-9266-9	ADM <>
DI_10.1056/NEJMoa1002011	ADM <>
DI_10.1016/j.jep.2013.04.051	ADM <>
DI_10.1054/bjoc.2000.1401	ADM <>
DI_10.1159/000053647	ADM <>
DI_10.1046/j.1365-2133.2001.03948.x	ADM <>
DI_10.1111/j.1365-2133.2012.10940.x	ADM <>
DI_10.1007/s00296-011-2016-6	ADM <>
DI_10.1038/mt.2012.146	ADM <>
DI_10.1007/s10928-012-9288-7	ADM <>
DI_10.4049/jimmunol.1202781	ADM <>
DI_10.3109/09546634.2012.713462	ADM <>
DI_10.1016/j.lfs.2013.05.010	ADM <>
DI_10.3109/09546634.2012.674193	ADM <>
DI_10.1371/journal.pntd.0002491	ADM <>
DI_10.1684/ejd.2013.2173	ADM <>
DI_10.1155/2014/815245	ADM <>
DI_10.1007/s40257-013-0055-3	ADM <>
DI_10.1007/s40266-014-0156-6	ADM <>
DI_10.1093/rheumatology/ket413	ADM <>
DI_10.4161/hv.27675	ADM <>
DI_10.1517/14740338.2014.899579	ADM <>
DI_10.1111/bjd.13060	ADM <>
DI_10.1111/bjd.13343	ADM <>
DI_10.1038/sj/.cdd.4401185	ADM <>
DI_10.1007/s00403-003-0411-x	ADM <>
DI_10.1080/09546630410017284	ADM <>
DI_10.2165/00128071-200506010-00006	ADM <>
DI_10.2165/00003495-200565090-00004	ADM <>
DI_10.1016/j.sder.2005.01.007	ADM <>
DI_10.1136/ard.2004.031286	ADM <>
DI_10.1136/jnnp.2004.055434	ADM <>
DI_10.1111/j.1365-2133.2006.07237.x	ADM <>
DI_10.1111/j.1742-481X.2006.00233.x	ADM <>
DI_10.1111/j.1365-2125.2006.02581.x	ADM <>
DI_10.1016/j.jaad.2006.07.019	ADM <>
DI_10.1111/j.1365-2133.2006.07598.x	ADM <>
DI_10.1111/j.1529-8019.2007.00138.x	ADM <>
DI_10.1111/j.1600-0714.2007.00430.x	ADM <>
DI_10.1093/rheumatology/kem221	ADM <>
DI_10.1007/s10067-007-0743-6	ADM <>
DI_10.1159/000113943	ADM <>
DI_10.1111/j.1365-2133.2008.08673.x	ADM <>
DI_10.1111/j.1365-2133.2008.08781.x	ADM <>
DI_10.1111/j.1365-2753.2008.00971.x	ADM <>
DI_10.1684/ejd.2008.0521	ADM <>
DI_10.2340/00015555-0585	ADM <>
DI_10.1159/000237871	ADM <>
DI_10.2310/7750.2008.08012	ADM <>
DI_10.3899/jrheum.080543	ADM <>
DI_10.1111/j.1365-2036.2009.03955.x	ADM <>
DI_10.1111/j.1750-3841.2009.01327.x	ADM <>
DI_10.1358/dot.2010.46.2.1452078	ADM <>
DI_10.1038/jid.2009.289	ADM <>
___PASI_score,_DLQI_and_PDI_for_patients_eligible_to_initiate_treatment	ADM <>
DI_10.1111/j.1742-7843.2010.00578.x	ADM <>
DI_10.1016/j.jaad.2010.04.004	ADM <>
DI_10.1016/j.jaad.2009.10.046	ADM <>
DI_10.1093/qjmed/hcq152	ADM <>
DI_10.2340/00015555-0959	ADM <>
DI_10.1111/j.1398-9995.2010.02507.x	ADM <>
DI_10.1111/j.1468-3083.2010.03754.x	ADM <>
DI_10.1111/j.1365-2133.2011.10418.x	ADM <>
DI_10.1111/j.1365-2133.2011.10419.x	ADM <>
DI_10.1097/BOR.0b013e32834ba787	ADM <>
DI_10.4049/jimmunol.1101385	ADM <>
DI_10.1371/journal.pone.0029020	ADM <>
DI_10.1517/13543784.2012.636351	ADM <>
DI_10.5507/bp.2012.007	ADM <>
DI_10.1159/000343605	ADM <>
DI_10.1038/icb.2011.111	ADM <>
DI_10.1007/s00105-012-2337-8	ADM <>
DI_10.1126/scitranslmed.3004430	ADM <>
DI_10.1046/j.1365-2559.2000.00987.x	ADM <>
DI_10.1038/onc.2010.75	ADM <>
DI_10.1038/mi.2012.28	ADM <>
DI_10.1111/bph.12134	ADM <>
DI_10.1021/mp400222j	ADM <>
DI_10.1007/s00262-011-1156-6	ADM <>
DI_10.1053/ejso.2001.1177	ADM <>
DI_10.1001/archfaci.6.1.31	ADM <>
DI_10.1097/00000372-200406000-00010	ADM <>
DI_10.1093/toxsci/kfi190	ADM <>
DI_10.2165/00063030-200620060-00007	ADM <>
DI_10.1158/0008-5472.CAN-05-4290	ADM <>
DI_10.1042/CS20070254	ADM <>
DI_10.1167/iovs.07-1175	ADM <>
DI_10.1001/archdermatol.2007.38	ADM <>
DI_10.1089/jir.2008.0118	ADM <>
DI_10.1097/IAE.0b013e3181884fd2	ADM <>
DI_10.1542/peds.2007-0803	ADM <>
DI_10.1158/1078-0432.CCR-10-2363	ADM <>
DI_10.1016/j.canep.2012.11.001	ADM <>
DI_10.1093/hmg/ddt185	ADM <>
DI_10.1111/j.1600-0560.2009.01253.x	ADM <>
DI_10.1158/2326-6066.CIR-14-0053	ADM <>
DI_10.1038/mt.2008.223	ADM <>
DI_10.1081/JAS-100000109	ADM <>
DI_10.1016/j.peptides.2008.09.009	ADM <>
DI_10.1371/journal.pone.0039373	ADM <>
DI_10.1038/jid.2009.277	ADM <>
DI_10.1038/mt.2010.208	ADM <>
DI_10.1111/j.1600-0560.2010.01520.x	ADM <>
DI_10.3109/10715762.2011.647692	ADM <>
DI_10.1016/j.phrs.2013.04.011	ADM <>
DI_10.1172/JCI68395	ADM <>
DI_10.1097/00005176-200401000-00020	ADM <>
DI_10.1111/j.1365-4632.2006.03067.x	ADM <>
DI_10.1016/j.tox.2006.07.001	ADM <>
DI_10.1258/acb.2011.011199	ADM <>
DI_10.1177/1060028013500645	ADM <>
DI_10.1016/j.jaci.2006.04.031	ADM <>
DI_10.1073/pnas.0808993105	ADM <>
DI_10.1093/jjco/hyt165	ADM <>
DI_10.1124/dmd.31.4.476	ADM <>
DI_10.1136/adc.2003.032748	ADM <>
DI_10.1158/1078-0432.CCR-05-0354	ADM <>
DI_10.1016/j.ejphar.2007.03.004	ADM <>
DI_10.1542/peds.2008-1275	ADM <>
DI_10.1179/146532809X402024	ADM <>
DI_10.1055/s-2008-1027716	ADM <>
DI_10.1097/INF.0b013e31818ffe60	ADM <>
DI_10.1016/j.otsr.2009.12.014	ADM <>
DI_10.1016/j.molonc.2011.01.004	ADM <>
DI_10.1097/INF.0b013e318220c3cf	ADM <>
DI_10.1022/ajh.20112	ADM <>
DI_10.1093/jjco/hyi141	ADM <>
DI_10.1016/j.vaccine.2005.10.052	ADM <>
DI_10.1002/ajh.20666	ADM <>
DI_10.1002/dmrr.836	ADM <>
DI_10.1093/intimm/dxn060	ADM <>
DI_10.4103/0019-5359.57648	ADM <>
DI_10.1097/CJI.0b013e3181e311ac	ADM <>
DI_10.1089/hgtb.2011.170	ADM <>
DI_10.3109/14653249.2012.697147	ADM <>
DI_10.1158/2326-6066.CIR-13-0084	ADM <>
DI_10.1136/jcp.49.6.519	ADM <>
DI_10.2147/vhrm.2006.2.1.87	ADM <>
DI_10.1016/j.metabol.2008.03.012	ADM <>
DI_10.1046/j.1365-2133.2003.05368.x	ADM <>
DI_10.1111/j.1346-8138.2007.00329.x	ADM <>
DI_10.1016/j.imlet.2009.01.002	ADM <>
DI_10.1016/j.yexcr.2012.07.002	ADM <>
DI_10.1016/j.annder.2012.05.006	ADM <>
DI_10.1902/jop.2005.76.2.178	ADM <>
DI_10.1016/j.cell.2014.01.038	ADM <>
DI_10.1024/0040-5930.57.10.628	ADM <>
DI_10.1080/713605421	ADM <>
DI_10.1016/j.taap.2006.11.016	ADM <>
DI_10.1093/toxsci/kfm181	ADM <>
DI_10.1097/gme.0b013e318199d07f	ADM <>
DI_10.2340/00015555-0931	ADM <>
DI_10.1016/j.ibmb.2011.11.001	ADM <>
DI_10.1007/s002210000453	ADM <>
___were_increased_by_25_and_55%_in_1DI_and_192_and_167%_in_ADM	ADM <>
___were_more_modest._31_and_16%_in_1DI_and_88_and_54%_in_ADM._Changes_in	ADM <>
___amount_of_synchrony_of_motor_unit_firing_between_1DI_and_ADM_when	ADM <>
DI_10.1902/jop.2001.72.2.265	ADM <>
___amplitude_during_pain_induced_in_the_right_ADM_and_right_FDI_muscles,	ADM <>
DI_10.1067/mjd.2001.114289	ADM <>
DI_10.1902/jop.2002.73.3.257	ADM <>
DI_10.1902/jop.2002.73.11.1299	ADM <>
DI_10.1113/jphysiol.2003.043752	ADM <>
DI_10.2169/internalmedicine.43.838	ADM <>
DI_10.1007/s00221-004-2176-7	ADM <>
___significantly_reduced_SICI_in_FDI_but_not_in_ADM._Single_digital_nerve	ADM <>
___FDI_or_APB._There_was_a_more_generalised_effect_on_intracortical	ADM <>
DI_10.1097/01.sap.0000171679.78456.62	ADM <>
DI_10.1016/j.peptides.2004.12.035	ADM <>
DI_10.1902/jop.2005.76.11.1814	ADM <>
DI_10.1111/j.1708-8240.2006.00004_1.x	ADM <>
DI_10.1111/j.1600-051X.2006.00969.x	ADM <>
DI_10.1183/09031936.06.00038806	ADM <>
DI_10.1092/jop.2006.050296	ADM <>
DI_10.1089/ten.2006.12.3383	ADM <>
DI_10.1016/j.amjsurg.2006.09.021	ADM <>
DI_10.1007/s10067-005-0147-4	ADM <>
DI_10.1902/jop.2007.060170	ADM <>
DI_10.1007/s00101-007-1162-4	ADM <>
DI_10.1002/mds.21508	ADM <>
DI_10.1902/jop.2007.070074	ADM <>
DI_10.1111/j.1600-0501.2007.01408.x	ADM <>
DI_10.2169/internalmedicine.47.0639	ADM <>
DI_10.1016/j.bjps.2007.10.061	ADM <>
DI_10.1902/jop.2008.070546	ADM <>
DI_10.1159/000325552	ADM <>
DI_10.1016/j.amjsurg.2007.06.035	ADM <>
DI_10.1016/j.bjoms.2007.11.006	ADM <>
DI_10.1016/j.amjsurg.2007.11.019	ADM <>
DI_10.1902/jop.2009.080438	ADM <>
DI_10.1902/jop.2009.080514	ADM <>
DI_10.1007/s00408-009-9146-6	ADM <>
DI_10.1002/art.24621	ADM <>
DI_10.4103/0970-9290.57374	ADM <>
DI_10.1016/j.asj.2009.09.007	ADM <>
DI_10.4317/medoral.15.e61	ADM <>
DI_10.1093/rheumatology/kep375	ADM <>
DI_10.3109/00016489.2010.486798	ADM <>
DI_10.1902/jop.2010.090291	ADM <>
DI_10.1177/0885328209347961	ADM <>
DI_10.1902/jop.2010.100241	ADM <>
DI_10.1902/jop.2010.100121	ADM <>
DI_10.1007/s10165-010-0371-x	ADM <>
DI_10.1097/BRS.0b013e3181f4a6bb	ADM <>
DI_10.1177/1090820X11417576	ADM <>
DI_10.1177/1090820X11418090	ADM <>
DI_10.1177/1090820X11417577	ADM <>
DI_10.1177/1090820X11418093	ADM <>
DI_10.1177/1090820X11418089	ADM <>
DI_10.1177/1090820X11418333	ADM <>
DI_10.1016/j.bjps.2011.04.035	ADM <>
DI_10.1016/j.cps.2012.02.005	ADM <>
DI_10.1016/j.cps.2012.02.001	ADM <>
DI_10.1016/j.cps.2012.02.004	ADM <>
DI_10.1016/j.cps.2012.02.007	ADM <>
DI_10.1371/journal.pone.0036342	ADM <>
DI_10.1097/SAP.0b013e318225833f	ADM <>
DI_10.1097/SAP.0b013e31823b6ac6	ADM <>
DI_10.1093/rheumatology/ker408	ADM <>
DI_10.1902/jop.2011.110144	ADM <>
DI_10.1097/SAP.0b013e3182250c60	ADM <>
DI_10.1007/s10165-011-0558-9	ADM <>
DI_10.1016/j.oooo.2011.08.012	ADM <>
DI_10.3171/2012.7.PEDS126	ADM <>
DI_10.1074/jbc.M112.353532	ADM <>
DI_10.1016/j.joms.2012.07.024	ADM <>
DI_10.3109/03008207.2013.801467	ADM <>
DI_10.1177/1090820X13478967	ADM <>
DI_10.1097/SAP.0b013e31827eac93	ADM <>
DI_10.1097/SAP.0b013e31827f52c8	ADM <>
DI_10.1016/j.ejso.2012.12.012	ADM <>
DI_10.1097/SAP.0b013e31827eacff	ADM <>
DI_10.1002/jbm.b.32897	ADM <>
DI_10.1016/j.bjps.2013.05.004	ADM <>
DI_10.3109/2000656X.2013.770401	ADM <>
DI_10.1016/j.bjps.2013.07.002	ADM <>
DI_10.1007/s00266-013-0213-2	ADM <>
DI_10.3109/08923973.2013.833624	ADM <>
DI_10.2169/internalmedicine.53.0738	ADM <>
DI_10.1111/jcpe.12211	ADM <>
DI_10.3109/14397595.2013.852847	ADM <>
DI_10.1111/jcpe.12182	ADM <>
DI_10.1097/SAP.0b013e318268a87c	ADM <>
DI_10.1097/SAP.0000000000000098	ADM <>
DI_10.1007/s00280-014-2538-1	ADM <>
DI_10.1016/j.bjps.2014.05.032	ADM <>
DI_10.1620/tjem.234.137	ADM <>
DI_10.1016/j.jamcollsurg.2014.06.021	ADM <>
DI_10.1016/j.ejso.2014.08.475	ADM <>
DI_10.1016/j.ejso.2013.08.016	ADM <>
DI_10.1093/humrep/deh254	ADM <>
DI_10.1038/sj.sc.3101809	ADM <>
DI_10.1097/01.BCR.0000216742.23127.7A	ADM <>
DI_10.1158/1078-0432.CCR-11-1747	ADM <>
DI_10.1038/jid.2012.376	ADM <>
DI_10.1007/s100240010175	ADM <>
DI_10.1634/theoncologist.11-6-694	ADM <>
DI_10.1016/j.nmd.2012.11.005	ADM <>
DI_10.1016/j.virol.2013.03.017	ADM <>
DI_10.1016/j.toxicon.2011.04.018	ADM <>
DI_10.1038/ja.2011.35	ADM <>
DI_10.1111/j.1365-2133.2012.11160.x	ADM <>
DI_10.1158/1535-7163.MCT-12-1011	ADM <>
DI_10.1067/mai.2001.120015	ADM <>
DI_10.1023/01.PDR.0000024060.49308.89	ADM <>
DI_10.1067/mjd.2002.124607	ADM <>
DI_10.1016/j.cellimm.2003.08.002	ADM <>
DI_10.1016/j.jaci.2004.06.018	ADM <>
DI_10.1111/j.0105-1873.2005.00587.x	ADM <>
DI_10.1073/pnas.0505964102	ADM <>
DI_10.1089/ars.2006.8.1069	ADM <>
DI_10.1038/sj.onc.1209387	ADM <>
DI_10.1097/01.BCR.0000225917.09339.03	ADM <>
DI_10.1097/01.BCR.0000225991.01905.82	ADM <>
DI_10.1016/j.ejphar.2007.01.074	ADM <>
DI_10.1111/j.1398-9995.2008.01897.x	ADM <>
DI_10.1096/fj.07-105676	ADM <>
DI_10.1345/aph.1L305	ADM <>
DI_10.1111/j.1365-2222.2008.03124.x	ADM <>
DI_10.1111/j.1398-9995.2010.02404.x	ADM <>
DI_10.4103/0256-4947.59371	ADM <>
DI_10.1097/CMR.0b013e3283573437	ADM <>
DI_10.1002/phar.1138	ADM <>
DI_10.1016/j.taap.2013.12.006	ADM <>
DI_10.1136/annrheumdis-2013-203832	ADM <>
DI_10.1056/NEJMcpc1304162	ADM <>
DI_10.1080/09168451.2014.910105	ADM <>
DI_10.1371/journal.pone.0106224	ADM <>
DI_10.1590/S0004-282X2000000300025	ADM <>
DI_10.2165/00003495-200059060-00002	ADM <>
DI_10.1002/jbm.a.32794	ADM <>
DI_10.1016/j.jconrel.2010.05.019	ADM <>
DI_10.4049/jimmunol.1002557	ADM <>
DI_10.1097/CCO.0b013e328341edff	ADM <>
DI_10.1111/j.1365-2230.2010.03885.x	ADM <>
DI_10.1016/j.jdermsci.2011.02.002	ADM <>
DI_10.1158/1078-0432.CCR-11-0184	ADM <>
DI_10.1371/journal.pntd.0001295	ADM <>
DI_10.1155/2012/392050	ADM <>
DI_10.1089/cbr.2011.1125	ADM <>
DI_10.1016/j.jaci.2012.02.026	ADM <>
DI_10.1097/CJI.0b013e31825898e8	ADM <>
DI_10.1186/1479-5876-10-246	ADM <>
DI_10.4049/jimmunol.1102282	ADM <>
DI_10.1093/rheumatology/kes102	ADM <>
DI_10.1093/rheumatology/kes127	ADM <>
DI_10.1111/j.1365-2249.2012.04631.x	ADM <>
DI_10.1111/pai.12010	ADM <>
DI_10.1016/j.vaccine.2012.12.071	ADM <>
DI_10.1007/s00262-013-1435-5	ADM <>
DI_10.1016/j.vaccine.2013.05.028	ADM <>
DI_10.1007/s10719-013-9471-0	ADM <>
DI_10.1007/s11418-013-0743-6	ADM <>
DI_10.1016/j.jaip.2013.11.005	ADM <>
DI_10.1111/exd.12300	ADM <>
DI_10.1371/journal.pone.0083670	ADM <>
DI_10.1038/jid.2013.476	ADM <>
DI_10.1021/jf405507e	ADM <>
DI_10.1016/j.coph.2014.07.003	ADM <>
DI_10.4049/jimmunol.1400285	ADM <>
DI_10.3109/15569527.2013.875560	ADM <>
DI_10.1089/10799900152547821	ADM <>
DI_10.1007/s001050170052	ADM <>
DI_10.1074/jbc.M102502200	ADM <>
DI_10.1046/j.1365-2567.2002.01535.x	ADM <>
DI_10.1002/ijc.11045	ADM <>
DI_10.1210/jc.2003-022036	ADM <>
DI_10.1081/IPH-200026912	ADM <>
DI_10.1111/j.1398-9995.2004.00584.x	ADM <>
DI_10.1016/j.neuroscience.2005.06.059	ADM <>
DI_10.1128/JVI.79.20.12871-12879.2005	ADM <>
DI_10.2174/157488706776876436	ADM <>
DI_10.2174/138955706778742722	ADM <>
DI_10.1111/j.1600-0536.2006.01066.x	ADM <>
DI_10.1080/14653240601145231	ADM <>
DI_10.1111/j.1399-3038.2006.00483.x	ADM <>
DI_10.1517/17425247.4.4.427	ADM <>
DI_10.1139/Y07-084	ADM <>
DI_10.1111/j.1346-8138.2007.00375.x	ADM <>
DI_10.1016/j.vaccine.2007.10.017	ADM <>
DI_10.1152/ajplung.90351.2008	ADM <>
DI_10.1016/j.ijrobp.2008.02.010	ADM <>
DI_10.1016/j.jdermsci.2007.12.004	ADM <>
DI_10.1007/s00403-008-0841-6	ADM <>
DI_10.1093/rheumatology/ken172	ADM <>
DI_10.1111/j.1365-3083.2008.02142.x	ADM <>
DI_10.1159/000189203	ADM <>
DI_10.1371/journal.pone.0004749	ADM <>
DI_10.1097/BOR.0b013e32832e089e	ADM <>
DI_10.1016/j.jneuroim.2009.08.011	ADM <>
DI_10.1111/j.1365-2222.2009.03357.x	ADM <>
DI_10.1186/1479-5876-8-76	ADM <>
DI_10.1097/00001813-200003000-00001	ADM <>
DI_10.1038/jid.2009.204	ADM <>
DI_10.2169/internalmedicine.49.3640	ADM <>
DI_10.1111/j.1524-475X.2010.00584.x	ADM <>
DI_10.1111/j.1365-2249.2010.04191.x	ADM <>
DI_10.1158/1078-0432.CCR-10-1297	ADM <>
DI_10.1021/jm300007n	ADM <>
DI_10.1186/1471-2407-11-515	ADM <>
DI_10.1371/journal.pntd.0001316	ADM <>
DI_10.3109/15569527.2011.609207	ADM <>
DI_10.1007/s00262-012-1296-3	ADM <>
DI_10.1016/j.jconrel.2012.05.043	ADM <>
DI_10.1016/j.cca.2012.10.029	ADM <>
DI_10.1007/s12026-013-8411-1	ADM <>
DI_10.1002/ajmg.a.36255	ADM <>
DI_10.1038/cgt.2013.68	ADM <>
DI_10.1590/abd1806-4841.20142540	ADM <>
DI_10.1002/jcph.296	ADM <>
DI_10.1007/s00262-014-1575-2	ADM <>
DI_10.1038/ni.3002	ADM <>
DI_10.1007/s001050051263	ADM <>
DI_10.2165/00128071-200203030-00003	ADM <>
DI_10.1128/JVI.76.9.4536-4546.2002	ADM <>
DI_10.1345/aph.1C304	ADM <>
DI_10.1007/s00125-003-1108-6	ADM <>
DI_10.1038/sj.gt.3302124	ADM <>
DI_10.1023/B.PHAM.0000008048.58777.da	ADM <>
DI_10.1111/j.1365-2133.2004.05987.x	ADM <>
DI_10.1079/BJN20041179	ADM <>
DI_10.1007/s00134-005-2707-0	ADM <>
DI_10.1200/JCO.2005.02.9876	ADM <>
DI_10.1093/intimm/dxh388	ADM <>
DI_10.1007/s00105-006-1185-9	ADM <>
DI_10.1158/1078-0432.CCR-06-1159	ADM <>
DI_10.1002/eji.200737180	ADM <>
DI_10.1189/jlb.0307141	ADM <>
DI_10.1023/A.1013186331662	ADM <>
DI_10.1097/00004630-200021020-00007	ADM <>
DI_10.1159/000073586	ADM <>
DI_10.1038/sc.2010.175	ADM <>
DI_10.1016/j.ecl.2011.05.007	ADM <>
DI_10.1007/s101470050107	ADM <>
DI_10.1007/s00113-002-0447-y	ADM <>
DI_10.1001/archderm.139.6.719	ADM <>
DI_10.1111/j.1365-2249.2006.03248.x	ADM <>
DI_10.1074/jbc.M806015200	ADM <>
DI_10.1186/1744-8069-4-30	ADM <>
DI_10.1186/1472-6904-9-13	ADM <>
DI_10.1210/jc.2005-2789	ADM <>
DI_10.2165/00063030-200013050-00003	ADM <>
DI_10.1016/j.transproceed.2007.11.026	ADM <>
DI_10.1016/j.ad.2010.10.012	ADM <>
DI_10.1001/archderm.142.3.298	ADM <>
DI_10.1097/01.sla.0000157266.53903.41	ADM <>
DI_10.1097/CMR.0b013e3283390711	ADM <>
DI_10.1038/cgt.2012.69	ADM <>
DI_10.1007/s12185-014-1589-8	ADM <>
DI_10.1111/j.1464-410X.2007.06796.x	ADM <> Alpha-fetoprotein <>
DI_10.1186/1477-7819-5-76	ADM <> Alpha-fetoprotein <> Skin <>
DI_10.2165/0044011-200929010-00007	ADM <> Alpha-fetoprotein <> Skin <>
DI_10.1634/theoncologist.2010-0010	ADM <> Alpha-fetoprotein <> Skin <>
DI_10.6002/ect.2012.0022	ADM <> Alpha-fetoprotein <> Skin <>
DI_10.1086/316953	ADM <> Alpha-galactosidase_A <> Ermin <>
DI_10.1371/journal.pone.0057631	ADM <> Alpha-galactosidase_A <> Mass_Spec* <> Skin <>
2015-05-02	ADM <> Alpha-galactosidase_A <> Serum_albumin <> Aldose_reductase <> Aminopeptidase_N <> Androgen_receptor <> Arylsulfatase_B <> Beta-galactosidase <> Calbindin <> Calcitonin <> Calmodulin <> Caspase-3 <> Caveolin-1 <> Carboxypeptidase_E <> Ceruloplasmin <> Claudin-1 <> Granulocyte-macrophage_colony-stimulating_factor <> Dermcidin <> Ornithine_decarboxylase <> Desmin <> Dystrophin <> Ermin <> Fil…
DI_10.1046/j.1468-3083.2003.00831.x	ADM <> Alpha-galactosidase_A <> Skin <>
DI_10.1111/j.0022-202X.2004.22425.x	ADM <> Alpha-galactosidase_A <> Skin <>
DI_10.1055/s-2006-947801	ADM <> Alpha-galactosidase_A <> Skin <>
DI_10.1038/mt.2009.220	ADM <> Alpha-galactosidase_A <> Skin <>
DI_10.1007/s00431-009-0937-9	ADM <> Alpha-galactosidase_A <> Testin <> Skin <>
DI_10.1007/s10545-011-9424-3	ADM <> Alpha-galactosidase_A <> Testin <> Skin <>
DI_10.1271/bbb.69.1633	ADM <> Alpha-lactalbumin <> Skin <>
DI_10.1126/scitranslmed.3001380	ADM <> Alpha-L-iduronidase <> Testin <>
DI_10.1002/acr.22096	ADM <> Alsin <> Tumor_necrosis_factor <> Skin <>
DI_10.1007/s00213-003-1616-6	ADM <> Amine_oxidase_B <> Prolactin <>
DI_10.1016/j.canlet.2004.06.050	ADM <> Aminopeptidase_B <> Aminopeptidase_N <>
DI_10.1038/jid.2009.9	ADM <> Amphiregulin <> Ermin <> Estrogen_receptor <> Filaggrin <> Maturin <> Atherin <> Skin <>
DI_10.1016/j.mehy.2010.09.034	ADM <> Amphiregulin <> Skin <>
DI_10.1074/jbc.M112.417527	ADM <> Amphiregulin <> Skin <>
DI_10.1111/j.0022-202X.2005.23762.x	ADM <> Amphiregulin <> Skin <> immunohistochem* <>
DI_10.1002/ptr.4712	ADM <> Androgen_receptor <>
DI_10.1159/000356923	ADM <> Androgen_receptor <>
DI_10.2165/00007256-200434080-00003	ADM <> Androgen_receptor <> Aromatase <> Erythropoietin <> Glucocorticoid_receptor <> Skin <>
DI_http.//dx.doi.org/10.1371/journal.pbio.1000067.s008	ADM <> Androgen_receptor <> Calcitonin <> C-Maf-inducing_protein <> Erythropoietin <> Ermin <> Estrogen_receptor <> Insulin-like_growth_factor_I <> Insulin-like_growth_factor_II <> Insulin <> Mucin-2 <> Progesterone_receptor <> Recoverin <> Spondin-1 <> Testin <> Thymic_stromal_lymphopoietin <> Thrombospondin-1 <> Tyrosinase <> Vesicle-associated_membrane_protein_2 <> Skin <>
DI_http.//dx.doi.org/10.1371/journal.pbio.1000067.s003	ADM <> Androgen_receptor <> Calcitonin <> C-Maf-inducing_protein <> Erythropoietin <> Ermin <> Estrogen_receptor <> Insulin-like_growth_factor_I <> Insulin-like_growth_factor_II <> Insulin <> Mucin-2 <> Progesterone_receptor <> Recoverin <> Spondin-1 <> Testin <> Thymic_stromal_lymphopoietin <> Thrombospondin-1 <> Tyrosinase <> Vesicle-associated_membrane_protein_2 <> Skin <>
DI_http.//dx.doi.org/10.1371/journal.pbio.1000067.s009	ADM <> Androgen_receptor <> Calcitonin <> C-Maf-inducing_protein <> Erythropoietin <> Ermin <> Estrogen_receptor <> Insulin-like_growth_factor_I <> Insulin-like_growth_factor_II <> Insulin <> Mucin-2 <> Progesterone_receptor <> Recoverin <> Spondin-1 <> Testin <> Thymic_stromal_lymphopoietin <> Thrombospondin-1 <> Tyrosinase <> Vesicle-associated_membrane_protein_2 <> Skin <>
DI_http.//dx.doi.org/10.1371/journal.pbio.1000067.s007	ADM <> Androgen_receptor <> Calcitonin <> C-Maf-inducing_protein <> Erythropoietin <> Ermin <> Estrogen_receptor <> Insulin-like_growth_factor_I <> Insulin-like_growth_factor_II <> Insulin <> Mucin-2 <> Progesterone_receptor <> Recoverin <> Spondin-1 <> Testin <> Thymic_stromal_lymphopoietin <> Thrombospondin-1 <> Tyrosinase <> Vesicle-associated_membrane_protein_2 <> Skin <>
DI_http.//dx.doi.org/10.1371/journal.pbio.1000067.s002	ADM <> Androgen_receptor <> Calcitonin <> C-Maf-inducing_protein <> Erythropoietin <> Ermin <> Estrogen_receptor <> Insulin-like_growth_factor_I <> Insulin-like_growth_factor_II <> Insulin <> Mucin-2 <> Progesterone_receptor <> Recoverin <> Spondin-1 <> Testin <> Thymic_stromal_lymphopoietin <> Thrombospondin-1 <> Tyrosinase <> Vesicle-associated_membrane_protein_2 <> Skin <>
DI_http.//dx.doi.org/10.1371/journal.pbio.1000067.s006	ADM <> Androgen_receptor <> Calcitonin <> C-Maf-inducing_protein <> Erythropoietin <> Ermin <> Estrogen_receptor <> Insulin-like_growth_factor_I <> Insulin-like_growth_factor_II <> Insulin <> Mucin-2 <> Progesterone_receptor <> Recoverin <> Spondin-1 <> Testin <> Thymic_stromal_lymphopoietin <> Thrombospondin-1 <> Tyrosinase <> Vesicle-associated_membrane_protein_2 <> Skin <>
DI_http.//dx.doi.org/10.1371/journal.pbio.1000067.s001	ADM <> Androgen_receptor <> Calcitonin <> C-Maf-inducing_protein <> Erythropoietin <> Ermin <> Estrogen_receptor <> Insulin-like_growth_factor_I <> Insulin-like_growth_factor_II <> Insulin <> Mucin-2 <> Progesterone_receptor <> Recoverin <> Spondin-1 <> Testin <> Thymic_stromal_lymphopoietin <> Thrombospondin-1 <> Tyrosinase <> Vesicle-associated_membrane_protein_2 <> Skin <>
DI_http.//dx.doi.org/10.1371/journal.pbio.1000067.s005	ADM <> Androgen_receptor <> Calcitonin <> C-Maf-inducing_protein <> Erythropoietin <> Ermin <> Estrogen_receptor <> Insulin-like_growth_factor_I <> Insulin-like_growth_factor_II <> Insulin <> Mucin-2 <> Progesterone_receptor <> Recoverin <> Spondin-1 <> Testin <> Thymic_stromal_lymphopoietin <> Thrombospondin-1 <> Tyrosinase <> Vesicle-associated_membrane_protein_2 <> Skin <>
DI_http.//dx.doi.org/10.1371/journal.pbio.1000067.s004	ADM <> Androgen_receptor <> Calcitonin <> C-Maf-inducing_protein <> Erythropoietin <> Ermin <> Estrogen_receptor <> Insulin-like_growth_factor_I <> Insulin-like_growth_factor_II <> Insulin <> Mucin-2 <> Progesterone_receptor <> Recoverin <> Spondin-1 <> Testin <> Thymic_stromal_lymphopoietin <> Thrombospondin-1 <> Tyrosinase <> Vesicle-associated_membrane_protein_2 <> Skin <>
DI_http.//dx.doi.org/10.1371/journal.pone.0006735.s002	ADM <> Androgen_receptor <> Calcitonin <> C-Maf-inducing_protein <> Erythropoietin <> Ermin <> Estrogen_receptor <> Insulin-like_growth_factor_I <> Insulin-like_growth_factor_II <> Insulin <> Mucin-2 <> Progesterone_receptor <> Recoverin <> Spondin-1 <> Testin <> Thymic_stromal_lymphopoietin <> Thrombospondin-1 <> Tyrosinase <> Vesicle-associated_membrane_protein_2 <> Skin <>
DI_http.//dx.doi.org/10.1371/journal.pone.0006735.s001	ADM <> Androgen_receptor <> Calcitonin <> C-Maf-inducing_protein <> Erythropoietin <> Ermin <> Estrogen_receptor <> Insulin-like_growth_factor_I <> Insulin-like_growth_factor_II <> Insulin <> Mucin-2 <> Progesterone_receptor <> Recoverin <> Spondin-1 <> Testin <> Thymic_stromal_lymphopoietin <> Thrombospondin-1 <> Tyrosinase <> Vesicle-associated_membrane_protein_2 <> Skin <>
DI_http.//dx.doi.org/10.1371/journal.pone.0006735.s003	ADM <> Androgen_receptor <> Calcitonin <> C-Maf-inducing_protein <> Erythropoietin <> Ermin <> Estrogen_receptor <> Insulin-like_growth_factor_I <> Insulin-like_growth_factor_II <> Insulin <> Mucin-2 <> Progesterone_receptor <> Recoverin <> Spondin-1 <> Testin <> Thymic_stromal_lymphopoietin <> Thrombospondin-1 <> Tyrosinase <> Vesicle-associated_membrane_protein_2 <> Skin <>
DI_10.1016/j.mehy.2011.09.017	ADM <> Androgen_receptor <> Clusterin <> Ermin <> Resistin <> Skin <>
DI_10.1080/10915810802548359	ADM <> Androgen_receptor <> Ermin <> Estrogen_receptor <> Testin <> Skin <>
DI_10.4158/EP11117.RA	ADM <> Androgen_receptor <> Ermin <> Prolactin <> Skin <>
DI_10.1021/jm5009049	ADM <> Androgen_receptor <> Ermin <> Skin <>
DI_10.1093/jnci/84.7.519	ADM <> Androgen_receptor <> Estrogen_receptor <> Progesterone_receptor <> Skin <> immunohistochem* <>
DI_10.1159/000067821	ADM <> Androgen_receptor <> Insulin <>
DI_10.1631/jzus.B1000106	ADM <> Androgen_receptor <> Insulin <> Tissue_factor_pathway_inhibitor <> Tissue_factor <> Skin <>
DI_10.1002/pros.21016	ADM <> Androgen_receptor <> Prostate-specific_antigen <> Skin <> immunohistochem* <>
DI_10.1046/j.1523-1747.2001.01281.x	ADM <> Androgen_receptor <> Skin <>
DI_10.1055/s-2007-961815	ADM <> Androgen_receptor <> Skin <>
DI_10.1002/ana.21540	ADM <> Androgen_receptor <> Skin <>
DI_10.1371/journal.pone.0008179	ADM <> Androgen_receptor <> Skin <>
DI_10.1007/s00345-010-0622-7	ADM <> Androgen_receptor <> Skin <>
DI_10.1007/s10637-011-9722-5	ADM <> Androgen_receptor <> Skin <>
DI_10.5582/bst.2012.v6.5.229	ADM <> Angiogenin <> Ermin <> Skin <>
DI_10.1007/s13105-010-0043-5	ADM <> Angiogenin <> Erythropoietin <>
DI_10.1046/j.1523-1747.2002.01866.x	ADM <> Angiogenin <> Interleukin-18 <> Secretin <>
DI_10.1111/j.1524-475X.2007.00305.x	ADM <> Angiogenin <> Interleukin-8 <> Skin <>
DI_10.1038/74725	ADM <> Angiopoietin-1 <>
DI_10.1182/blood-2010-05-286831	ADM <> Angiopoietin-1 <>
DI_10.1002/pros.21216	ADM <> Angiopoietin-1 <> Angiopoietin-2 <> Ermin <>
DI_10.1080/10739680600775940	ADM <> Angiopoietin-1 <> Ermin <>
DI_10.1371/journal.pone.0001886	ADM <> Angiopoietin-1 <> Erythropoietin <> immunohistochem* <>
DI_10.1038/jid.2013.4	ADM <> Angiopoietin-2 <> Calcitonin_receptor <> Calcitonin <> Desmoplakin <> Endothelin-1 <> Epiplakin <> Eppin <> Ermin <> Envoplakin <> Filaggrin <> Fibronectin <> Granzyme_B <> Interferon_gamma <> Involucrin <> Killin <> Microphthalmia-associated_transcription_factor <> Matrix_metalloproteinase-9 <> Programmed_cell_death_1_ligand_1 <> Periplakin <> Plakophilin-1 <> Plectin <> Peroxisome_prolif…
DI_10.1096/fj.10-162438	ADM <> Ankyrin-1 <> Calcitonin <> Ermin <> Myeloperoxidase <> Skin <>
DI_10.1186/1471-2091-13-1	ADM <> Apolipoprotein_A-I <> Apolipoprotein_E <> Enteropeptidase <> Ermin <> Skin <>
DI_10.1161/01.ATV.0000140198.16664.8e	ADM <> Apolipoprotein_A-I <> C-reactive_protein <> Ermin <>
DI_10.3969/j.issn.1673-5374.2010.12.008	ADM <> Apolipoprotein_A-I <> Ermin <> Menin <> Tumor_necrosis_factor <> Mass_Spec* <> Skin <>
DI_10.1074/jbc.M110.134130	ADM <> Apolipoprotein_A-I <> Skin <>
DI_10.1161/01.ATV.0000085840.67498.00	ADM <> Apolipoprotein_E <>
DI_10.1089/rej.2013.1497	ADM <> Apolipoprotein_E <>
DI_10.1021/bi8003999	ADM <> Apolipoprotein_E <> Ermin <>
DI_10.1001/jamaneurol.2014.2011	ADM <> Apolipoprotein_E <> Ermin <> Atherin <> Testin <>
DI_10.1016/j.amjcard.2010.10.063	ADM <> Apolipoprotein_E <> Skin <>
DI_10.1002/ptr.3358	ADM <> Aquaporin-2 <> Aquaporin-3 <> Insulin <> Skin <>
DI_10.1073/pnas.080499597	ADM <> Aquaporin-3 <> Testin <> Skin <>
DI_10.1007/s12282-008-0041-4	ADM <> Aromatase <>
DI_10.1159/000068894	ADM <> Aromatase <> Cytochrome_P450_1A1 <> Skin <>
DI_10.1002/bdd.698	ADM <> Aromatase <> Ermin <>
DI_10.1023/A.1006480504790	ADM <> Aromatase <> Ermin <> Skin <>
DI_10.1002/jcb.21529	ADM <> Aromatase <> Ermin <> Skin <>
DI_10.1210/jc.87.6.2857	ADM <> Aromatase <> Insulin <> Testin <>
DI_10.1097/COC.0b013e3181df4b62	ADM <> Aromatase <> Skin <>
2015-06-02	ADM <> Arpin <> Brain-derived_neurotrophic_factor <> Caspase-3 <> Caspase-7 <> Caspase-8 <> Caspase-9 <> Catalase <> Ceramide_glucosyltransferase <> C-reactive_protein <> Granulocyte-macrophage_colony-stimulating_factor <> Cytochrome_c <> Beta-defensin_1 <> Eosinophil_cationic_protein <> Elafin <> Elastin <> Ermin <> Fatty_acid_synthase <> Fibronectin <> Granzyme_B <> Glycogen_synthase_kinase-3_b…
DI_10.1097/00002281-200009000-00007	ADM <> Arpin <> Tumor_necrosis_factor <>
DI_10.1097/00008571-200210000-00008	ADM <> Arylamine_N-acetyltransferase_2 <>
DI_10.1136/bcr.07.2011.4494	ADM <> Ashwin <> Biotinidase <> Skin <>
DI_10.1155/2013/154812	ADM <> Asporin <> CD44_antigen <> Fibromodulin <> Interleukin-19 <> Killin <> Lumican <> Biglycan <> Decorin <> Periostin <> SPARC <> Tenascin <> Tenomodulin <> Triggering_receptor_expressed_on_myeloid_cells_1 <> Transient_receptor_potential_cation_channel_subfamily_M_member_8 <> Thymic_stromal_lymphopoietin <> Skin <>
DI_10.4049/jimmunol.0802909	ADM <> Atherin <>
DI_10.1002/eji.200939913	ADM <> Atherin <>
DI_10.1111/j.1365-2133.2010.09944.x	ADM <> Atherin <>
DI_10.1097/SAP.0b013e318217fb21	ADM <> Atherin <>
DI_10.1097/01.cad.0000198909.52701.0f	ADM <> Atherin <> Skin <>
DI_10.4049/jimmunol.1400205	ADM <> Atherin <> Skin <>
DI_10.1001/jamadermatol.2014.504	ADM <> Atherin <> Skin <>
DI_10.3816/CBC.2008.n.017	ADM <> Atherin <> Thymidine_phosphorylase <> Skin <>
DI_10.1126/scitranslmed.3006034	ADM <> Atherin <> Titin <>
DI_10.1038/jid.2010.123	ADM <> Atherin <> Toll-like_receptor_2 <> Skin <>
DI_10.1007/s00005-012-0212-z	ADM <> Atherin <> Tumor_necrosis_factor <>
DI_10.1142/S0192415X04002545	ADM <> Attractin <> Eosinophil_cationic_protein <>
DI_10.1111/j.1365-2133.2007.08200.x	ADM <> Attractin <> Skin <> immunohistochem* <>
DI_10.1007/s12272-010-0515-8	ADM <> Attractin <> Tumor_necrosis_factor <>
DI_10.1158/1078-0432.CCR-14-1592	ADM <> Aurora_kinase_B <> Ermin <> Skin <>
DI_10.1046/j.1365-2265.2001.01201.x	ADM <> Autoimmune_regulator <> Ermin <>
DI_10.1152/ajplung.00216.2009	ADM <> Axin-1 <> Axin-2 <> Eotaxin <>
DI_10.1074/jbc.M406037200	ADM <> Axin-1 <> Axin-2 <> Eotaxin <> Interleukin-13 <> Testin <>
DI_10.1111/j.1365-2222.2012.04007.x	ADM <> Axin-1 <> Eotaxin <>
DI_10.1016/j.bbrc.2005.11.141	ADM <> Axin-1 <> Eotaxin <> Skin <>
DI_10.1371/journal.pone.0060958	ADM <> Axin-2 <> Eotaxin <> Eosinophil_peroxidase <> Skin <>
DI_10.1021/jm201505p	ADM <> Axin-2 <> Ermin <> Relaxin-3 <>
DI_10.1016/j.pupt2013.01.008	ADM <> Axin-2 <> Skin <>
DI_10.1371/journal.pone.0098703	ADM <> Beclin-1 <> Caspase-3 <>
DI_10.1111/j.1740-0929.2004.00169.x	ADM <> Beta-casein <> Testin <>
DI_10.1177/0022034514554225	ADM <> Beta-defensin_1 <> Ermin <> Interleukin-8 <>
DI_10.1128/JVI.00512-06	ADM <> Beta-galactosidase <>
DI_10.1073/pnas.94.26.14559	ADM <> Beta-galactosidase <> Ermin <> Estrogen_receptor <> Skin <>
DI_10.1089/104303403321208952	ADM <> Beta-galactosidase <> Ermin <> immunohistochem* <>
DI_10.1097/01.CCM.0000059435.88283.C2	ADM <> Beta-galactosidase <> Ermin <> immunohistochem* <>
DI_10.1152/ajpcell.00272.2009	ADM <> Beta-galactosidase <> Ermin <> Skin <>
DI_10.1016/j.jconrel.2012.11.010	ADM <> Beta-galactosidase <> Ermin <> Skin <>
DI_10.1002/jgm.843	ADM <> Beta-galactosidase <> Ermin <> Testin <> Skin <> immunohistochem* <>
DI_10.1016/j.jconrel.2011.08.013	ADM <> Beta-galactosidase <> Insulin <> Skin <>
DI_10.1038/sj.gt.3302832	ADM <> Beta-galactosidase <> Skin <>
DI_10.1016/j.jaci.2009.04.029	ADM <> Beta-galactosidase <> Skin <>
DI_10.1038/onc.2011.350	ADM <> Beta-galactosidase <> Skin <>
DI_10.1080/089106002760002694	ADM <> Beta-glucuronidase <> Ermin <> Testin <>
DI_10.1046/j.1523-1755.2002.00524.x	ADM <> Biglycan <> Decorin <>
DI_10.1248/jhs.50.197	ADM <> Biglycan <> Decorin <>
DI_10.1016/j.ejpn.2011.04.012	ADM <> Biotinidase <>
DI_10.4103/0028-3886.117614	ADM <> Biotinidase <>
DI_10.1046/j.1365-4362.2000.00841.x	ADM <> Biotinidase <> Skin <>
DI_10.1007/s12519-011-0301-9	ADM <> Biotinidase <> Skin <>
DI_10.1155/EDR.2001.201	ADM <> Brain-derived_neurotrophic_factor <> Insulin <> Nephrin <>
DI_10.1128/JVI.02061-09	ADM <> Brain-derived_neurotrophic_factor <> Skin <>
DI_10.1016/j.mcn.2010.06.013	ADM <> Brain-derived_neurotrophic_factor <> Skin <>
DI_10.1111/j.1365-2222.2007.02790.x	ADM <> Brain-derived_neurotrophic_factor <> Skin <> immunohistochem* <>
DI_10.1007/s00421-013-2774-9	ADM <> Brain-derived_neurotrophic_factor <> Testin <> Skin <>
DI_10.1007/s00221-008-1674-4	ADM <> Brain-derived_neurotrophic_factor <> Tumor_necrosis_factor <>
DI_10.1016/j.tripleo.2004.11.024	ADM <> Calcitonin <>
DI_10.1111/j.1468-2982.2008.01558.x	ADM <> Calcitonin <>
DI_10.1016/j.maturitas.2009.08.011	ADM <> Calcitonin <>
DI_10.1002/ana.21897	ADM <> Calcitonin <>
DI_10.1111/j.1742-1241.2009.02294.x	ADM <> Calcitonin <>
DI_10.1111/j.1600-0625.2011.01432.x	ADM <> Calcitonin <>
DI_10.1016/j.fas.2013.06.011	ADM <> Calcitonin <>
DI_10.1213/ANE.0b013e31821a0258	ADM <> Calcitonin <> Caspase-1 <> Cathepsin_B <> Ermin <> Interleukin-1_beta <> Neuropeptide_S <> Testin <> Skin <>
DI_10.1097/ALN.0b013e318256eeeb	ADM <> Calcitonin <> Claudin-1 <> Claudin-5 <> Occludin <> Skin <> immunohistochem* <>
DI_10.1620/tjem.213.305	ADM <> Calcitonin <> C-reactive_protein <> Ermin <>
DI_10.1111/j.1610-0387.2011.07858.x	ADM <> Calcitonin <> C-reactive_protein <> Skin <>
DI_10.1054/npep.2000.0803	ADM <> Calcitonin <> Endothelin-1 <> Myoglobin <>
DI_10.1038/sj.bjp.0705807	ADM <> Calcitonin <> Ermin <>
DI_10.1080/08037050600996586	ADM <> Calcitonin <> Ermin <>
DI_10.1136/ard.2007.072686	ADM <> Calcitonin <> Ermin <>
DI_10.2310/7750.2008.07044	ADM <> Calcitonin <> Ermin <>
DI_10.1038/jid.2011.6	ADM <> Calcitonin <> Ermin <> Estrogen_receptor <> Tumor_necrosis_factor <> Skin <>
DI_10.1159/000064667	ADM <> Calcitonin <> Ermin <> Insulin <> E-selectin <> Testin <> Tissue_factor <> Skin <>
DI_10.1046/j.1523-1747.2001.01232.x	ADM <> Calcitonin <> Ermin <> Neuropeptide_S <> Testin <> Skin <> immunohistochem* <>
DI_10.1359/JBMR.040715	ADM <> Calcitonin <> Ermin <> Osteocalcin <> Testin <> Skin <>
DI_10.1371/journal.pone.0113454	ADM <> Calcitonin <> Erythropoietin <> Ermin <> Skin <>
DI_10.2174/092986708786848604	ADM <> Calcitonin <> Insulin <> Skin <>
DI_10.1016/j.ghir.2007.04.009	ADM <> Calcitonin <> Insulin <> Skin <> immunohistochem* <>
DI_10.1016/j.mehy.2005.12.031	ADM <> Calcitonin <> Maturin <> Nephrin <> Testin <> Skin <>
DI_10.1196/annals.1366.011	ADM <> Calcitonin <> Maturin <> Nephrin <> Testin <> Skin <>
DI_10.1016/j.mvr.2012.07.001	ADM <> Calcitonin <> Nephrin <> Skin <>
DI_10.2165/00063030-200216050-00003	ADM <> Calcitonin <> Skin <>
DI_10.1016/j.lfs.20004.09.032	ADM <> Calcitonin <> Skin <>
DI_10.1124/jpet.107.133868	ADM <> Calcitonin <> Skin <>
DI_10.1111/apha.12442	ADM <> Calcitonin <> Skin <>
DI_10.1097/01.fjc.0000137161.76616.85	ADM <> Calcitonin <> Testin <>
DI_10.1038/jid.2013.47	ADM <> Calcitonin_receptor <> Calcitonin <> Ermin <> Fibronectin <> Killin <> Microphthalmia-associated_transcription_factor <> Atherin <> Tumor_necrosis_factor <> Tyrosinase <> Skin <>
DI_10.1111/j.1600-0560.2007.00966.x	ADM <> Caldesmon <>
DI_10.1016/j.prp.2011.08.008	ADM <> Caldesmon <> Desmin <> immunohistochem* <>
DI_10.1542/peds.2009-2445	ADM <> Calmin <> Skin <>
DI_10.1038/cddis.2013.80	ADM <> Calmodulin <> Ciliary_neurotrophic_factor <> Humanin <> Skin <>
DI_10.1038/jid.2008.2	ADM <> Calmodulin <> Dermcidin <> Ermin <> Filaggrin <> Insulin <> Involucrin <> Matrix_Gla_protein <> Microphthalmia-associated_transcription_factor <> Matrix_metalloproteinase-21 <> Myosin-10 <> Myosin-1 <> Nephrin <> Sortilin <> Testin <> Toll-like_receptor_2 <> Tumor_necrosis_factor <> Tyrosinase <> Mass_Spec* <> Skin <> immunohistochem* <>
DI_10.1097/WNR.0b013e328362d9fe	ADM <> Calmodulin <> Humanin <> Skin <>
DI_10.1152/ajpcell.00434.2006	ADM <> Calmodulin <> Skin <>
DI_10.1016/j.vaccine.2009.07.005	ADM <> Calreticulin <>
DI_10.1038/gt.2008.53	ADM <> Calreticulin <> Skin <>
DI_10.1078/0344-0338-00170	ADM <> Calretinin <> Calmodulin <> Thrombomodulin <> Vimentin <> Skin <> immunohistochem* <>
DI_10.1111/j.1600-0560.2009.01292.x	ADM <> Calretinin <> Desmin <> Synaptophysin <> Vimentin <> Skin <> immunohistochem* <>
DI_10.5858/arpa.2010-0550-RS	ADM <> Calretinin <> Thrombomodulin <> immunohistochem* <>
DI_10.1161/01.ATV.0000087141.05044.1F	ADM <> Carabin <> Prothrombin <>
DI_10.3164/jcbn.12-51	ADM <> Carboxypeptidase_E <> Skin <>
DI_10.1093/rheumatology/keq105	ADM <> Cartilage_oligomeric_matrix_protein <>
DI_10.1007/s00726-011-0847-9	ADM <> Caspase-1 <>
DI_10.5603/FHC.2012.0055	ADM <> Caspase-1 <> Dystonin <> Ermin <> Hepatocyte_growth_factor <> Interleukin-8 <> Insulin <> Integrin_beta-1 <> Sclerostin <> Spondin-1 <> Spondin-2 <> Thrombomodulin <> Hamartin <> Tuberin <> Thymic_stromal_lymphopoietin <> Thrombospondin-1 <> Thrombospondin-2 <> Skin <> immunohistochem* <>
DI_http.//dx.doi.org/10.1371/journal.pone.0051262.s003	ADM <> Caspase-1 <> Dystonin <> Ermin <> Hepatocyte_growth_factor <> Interleukin-8 <> Insulin <> Integrin_beta-1 <> Sclerostin <> Spondin-1 <> Spondin-2 <> Thrombomodulin <> Hamartin <> Tuberin <> Thymic_stromal_lymphopoietin <> Thrombospondin-1 <> Thrombospondin-2 <> Skin <> immunohistochem* <>
DI_http.//dx.doi.org/10.1371/journal.pone.0051262.s008	ADM <> Caspase-1 <> Dystonin <> Ermin <> Hepatocyte_growth_factor <> Interleukin-8 <> Insulin <> Integrin_beta-1 <> Sclerostin <> Spondin-1 <> Spondin-2 <> Thrombomodulin <> Hamartin <> Tuberin <> Thymic_stromal_lymphopoietin <> Thrombospondin-1 <> Thrombospondin-2 <> Skin <> immunohistochem* <>
DI_http.//dx.doi.org/10.1371/journal.pone.0051262.s004	ADM <> Caspase-1 <> Dystonin <> Ermin <> Hepatocyte_growth_factor <> Interleukin-8 <> Insulin <> Integrin_beta-1 <> Sclerostin <> Spondin-1 <> Spondin-2 <> Thrombomodulin <> Hamartin <> Tuberin <> Thymic_stromal_lymphopoietin <> Thrombospondin-1 <> Thrombospondin-2 <> Skin <> immunohistochem* <>
DI_http.//dx.doi.org/10.1371/journal.pone.0051262.s007	ADM <> Caspase-1 <> Dystonin <> Ermin <> Hepatocyte_growth_factor <> Interleukin-8 <> Insulin <> Integrin_beta-1 <> Sclerostin <> Spondin-1 <> Spondin-2 <> Thrombomodulin <> Hamartin <> Tuberin <> Thymic_stromal_lymphopoietin <> Thrombospondin-1 <> Thrombospondin-2 <> Skin <> immunohistochem* <>
DI_http.//dx.doi.org/10.1371/journal.pone.0051262.s002	ADM <> Caspase-1 <> Dystonin <> Ermin <> Hepatocyte_growth_factor <> Interleukin-8 <> Insulin <> Integrin_beta-1 <> Sclerostin <> Spondin-1 <> Spondin-2 <> Thrombomodulin <> Hamartin <> Tuberin <> Thymic_stromal_lymphopoietin <> Thrombospondin-1 <> Thrombospondin-2 <> Skin <> immunohistochem* <>
DI_http.//dx.doi.org/10.1371/journal.pone.0051262.s001	ADM <> Caspase-1 <> Dystonin <> Ermin <> Hepatocyte_growth_factor <> Interleukin-8 <> Insulin <> Integrin_beta-1 <> Sclerostin <> Spondin-1 <> Spondin-2 <> Thrombomodulin <> Hamartin <> Tuberin <> Thymic_stromal_lymphopoietin <> Thrombospondin-1 <> Thrombospondin-2 <> Skin <> immunohistochem* <>
DI_http.//dx.doi.org/10.1371/journal.pone.0051262.s005	ADM <> Caspase-1 <> Dystonin <> Ermin <> Hepatocyte_growth_factor <> Interleukin-8 <> Insulin <> Integrin_beta-1 <> Sclerostin <> Spondin-1 <> Spondin-2 <> Thrombomodulin <> Hamartin <> Tuberin <> Thymic_stromal_lymphopoietin <> Thrombospondin-1 <> Thrombospondin-2 <> Skin <> immunohistochem* <>
DI_http.//dx.doi.org/10.1371/journal.pone.0051262.s006	ADM <> Caspase-1 <> Dystonin <> Ermin <> Hepatocyte_growth_factor <> Interleukin-8 <> Insulin <> Integrin_beta-1 <> Sclerostin <> Spondin-1 <> Spondin-2 <> Thrombomodulin <> Hamartin <> Tuberin <> Thymic_stromal_lymphopoietin <> Thrombospondin-1 <> Thrombospondin-2 <> Skin <> immunohistochem* <>
DI_10.1111/exd.12094	ADM <> Caspase-1 <> Ermin <> Myeloperoxidase <> Skin <>
DI_10.1124/jpet.106.111344	ADM <> Caspase-1 <> Ermin <> Skin <>
DI_10.3109/08923973.2012.684800	ADM <> Caspase-1 <> Interleukin-1_beta <>
DI_10.1016/j.phymed.2013.09.021	ADM <> Caspase-1 <> Interleukin-4 <> Skin <>
DI_10.1016/j.toxicon.2008.06.007	ADM <> Caspase-2 <> Ermin <> Killin <> Skin <>
DI_10.1038/jid.2010.86	ADM <> Caspase-3 <>
DI_10.1055/s-0031-1301344	ADM <> Caspase-3 <>
DI_10.1016/j.ijrobp.2004.07.689	ADM <> Caspase-3 <>
DI_10.1007/s10585-005-8480-1	ADM <> Caspase-3 <>
DI_10.1016/j.jep.2013.10.045	ADM <> Caspase-3 <>
DI_10.1097/CAD.0b013e32833e0334	ADM <> Caspase-3 <> Caspase-7 <> Caspase-9 <>
DI_10.3390/md504197	ADM <> Caspase-3 <> Caspase-8 <> Caspase-9 <> Ermin <> Skin <>
DI_10.1158/0008-5472.CAN-05-3691	ADM <> Caspase-3 <> Caspase-9 <>
DI_10.1016/j.taap.2012.08.013	ADM <> Caspase-3 <> Cathepsin_D <> Ermin <>
DI_10.1038/jid.2011.1	ADM <> Caspase-3 <> Cyclin-dependent_kinase_4 <> CCAAT/enhancer-binding_protein_alpha <> Connective_tissue_growth_factor <> Desmoglein-1 <> Elastin <> Erythropoietin <> Ermin <> Fatty_acid_synthase <> Filaggrin <> Fibronectin <> Histone_deacetylase_6 <> Huntingtin <> Huntingtin-interacting_protein_1 <> Peroxisome_proliferator-activated_receptor_gamma <> Protoporphyrinogen_oxidase <> Atherin <> Se…
DI_10.1046/j.1523-1747.2003.12479.x	ADM <> Caspase-3 <> Cytochrome_c <> Ermin <>
DI_10.1074/jbc.M808204200	ADM <> Caspase-3 <> Desmoglein-1 <> Desmoglein-3 <>
DI_10.1385/MO.22.2.177	ADM <> Caspase-3 <> Ermin <>
DI_10.1111/j.0022-202X.2005.23925.x	ADM <> Caspase-3 <> Ermin <>
DI_10.1097/CMR.0b013e328332f1e6	ADM <> Caspase-3 <> Ermin <>
DI_10.1093/carcin/bgt154	ADM <> Caspase-3 <> Ermin <>
DI_10.1038/jid.2011.37	ADM <> Caspase-3 <> Ermin <> Interferon_regulatory_factor_2 <> Tumor_necrosis_factor <> Skin <>
DI_10.1158/1078-0432.CCR-10-3082	ADM <> Caspase-3 <> Ermin <> Skin <>
DI_10.1111/j.1346-8138.2012.01566.x	ADM <> Caspase-3 <> Ermin <> Thioredoxin <> Skin <> immunohistochem* <>
DI_10.1158/1535-7163.MCT-13-0971	ADM <> Caspase-3 <> Insulin <> Skin <>
DI_10.1016/j.taap.2007.01.025	ADM <> Caspase-3 <> Killin <> Skin <> immunohistochem* <>
DI_10.1021/mp200327k	ADM <> Caspase-3 <> Proliferating_cell_nuclear_antigen <>
DI_10.1269/jrr.45.189	ADM <> Caspase-3 <> Skin <>
DI_10.1023/B.APPT.0000031451.62428.f0	ADM <> Caspase-3 <> Skin <>
DI_10.1093/toxsci/kfn227	ADM <> Caspase-3 <> Skin <>
DI_10.1093/carcin/bgp288	ADM <> Caspase-3 <> Skin <>
DI_10.1002/jps.22203	ADM <> Caspase-3 <> Skin <>
DI_10.1016/j.jaci.2012.09.014	ADM <> Caspase-3 <> Skin <>
DI_10.1158/0008-5472.CAN-11-3851	ADM <> Caspase-7 <>
DI_10.1158/0008-5472.CAN-04-1393	ADM <> Caspase-8 <>
DI_10.1172/JCI200317293	ADM <> Caspase-8 <> Caspase-9 <> Skin <>
DI_10.1111/j.1749-6632.2010.05742.x	ADM <> Caspase-8 <> Catalase <> Skin <>
DI_10.1186/1472-6882-14-344	ADM <> Caspase-8 <> Ermin <> Skin <>
DI_10.1158/0008-5472.CAN-11-0805	ADM <> Caspase-8 <> Skin <>
DI_10.1038/jid.2013.3	ADM <> Caspase-9 <> Cyclin-dependent_kinase_6 <> Complement_factor_H <> Cytochrome_c <> Dermatopontin <> Dystonin <> Ermin <> Fibroblast_growth_factor_2 <> Glucocorticoid_receptor <> Interleukin-10 <> Insulin <> Microphthalmia-associated_transcription_factor <> Programmed_cell_death_1_ligand_1 <> Pleckstrin <> Renin <> Tafazzin <> Testin <> Thioredoxin <> Toll-like_receptor_3 <> Tumor_necrosis_fa…
DI_10.1016/j.bmcl.2014.11.083	ADM <> Caspase-9 <> Skin <>
DI_10.1097/BCR.0b013e3181bfb75e	ADM <> Catalase <>
DI_10.1111/j.1365-2710.2008.00909.x	ADM <> Catalase <> Ermin <>
DI_10.1089/jmf.2010.0142	ADM <> Catalase <> Ermin <> Skin <>
DI_10.1016/j.jep.2014.04.020	ADM <> Catalase <> Ermin <> Skin <>
DI_10.1203/01.PDR.0000141990.12375.13	ADM <> Catalase <> Glyceraldehyde-3-phosphate_dehydrogenase <> Skin <>
DI_10.1371/journal.pone.0089853	ADM <> Catalase <> Mass_Spec* <> Skin <>
DI_10.1007/s00210-014-1034-9	ADM <> Catalase <> Matrix_metalloproteinase-9 <> Skin <> immunohistochem* <>
DI_10.1016/j.fct.2007.09.108	ADM <> Catalase <> Myeloperoxidase <>
DI_10.1155/2014/792086	ADM <> Catalase <> Skin <>
DI_10.1016/j.lab.2005.02.008	ADM <> Catalase <> Skin <>
DI_10.3109/03008200902836073	ADM <> Catalase <> Skin <>
DI_10.3892/ijo_00000186	ADM <> Catalase <> Skin <>
DI_10.1111/j.1365-2133.2009.09252.x	ADM <> Catalase <> Skin <>
DI_10.3343/kjlm.2011.31.2.118	ADM <> Catalase <> Skin <>
DI_10.1016/j.jphotobiol.2011.08.002	ADM <> Catalase <> Skin <>
DI_10.1017/S0007114511006283	ADM <> Catalase <> Skin <>
DI_10.1021/jf5027247	ADM <> Catalase <> Skin <>
DI_10.1111/phpp.12097	ADM <> Catalase <> Skin <>
DI_10.1371/journal.pone.0022120	ADM <> Cathelicidin_antimicrobial_peptide <> Skin <>
DI_10.1038/labinvest.2014.135	ADM <> Cathepsin_B <> Tumor_necrosis_factor <> immunohistochem* <>
DI_10.1158/1078-0432.CCR-13-2906	ADM <> Cathepsin_D <> Thioredoxin <>
DI_10.1358/dof.2010.35.8.1524352	ADM <> Cathepsin_K <>
DI_10.1097/DAD.0b013e31826c5508	ADM <> Caveolin-1 <>
DI_10.1074/jbc.M701572200	ADM <> Caveolin-1 <> Ermin <>
DI_10.1111/j.1582-4934.2010.01063.x	ADM <> Caveolin-1 <> Fibronectin <> Insulin <>
DI_10.1097/BOR.0b013e3283103d27	ADM <> Caveolin-1 <> Skin <>
DI_10.1186/1476-4598-13-204	ADM <> Caveolin-1 <> Skin <>
DI_10.1016/j.taap.2011.03.015	ADM <> Caveolin-1 <> Skin <> immunohistochem* <>
DI_10.1097/01.cji.0000211309.90621.8b	ADM <> CD40_ligand <>
DI_10.1182/blood-2011-04-351254	ADM <> CD40_ligand <>
DI_10.2332/allergolint.R-06-135	ADM <> CD40_ligand <> Ermin <>
DI_10.1111/j.1365-2141.2010.08286.x	ADM <> CD40_ligand <> Interleukin-4 <> Skin <>
DI_10.1097/CJI.0b013e31821dcb31	ADM <> CD40_ligand <> Toll-like_receptor_4 <> Tyrosinase <> Skin <>
DI_10.1093/annonc/mdt245	ADM <> CD40_ligand <> Toll-like_receptor_4 <> Tyrosinase <> Skin <>
DI_10.1046/j.1365-3083.2003.01233.x	ADM <> CD63_antigen <> Testin <>
DI_10.4049/jimmunol.1003342	ADM <> Cell_adhesion_molecule_1 <>
DI_10.1002/art.11060	ADM <> Cell_adhesion_molecule_1 <> Intercellular_adhesion_molecule_1 <> Testin <>
DI_10.1111/bjd.12108	ADM <> Cell_adhesion_molecule_1 <> Skin <> immunohistochem* <>
DI_10.1080/08035250510027354	ADM <> Ceruloplasmin <>
DI_10.1016/j.ymgme.2012.05.008	ADM <> Ceruloplasmin <> Ermin <>
DI_10.1159/000045961	ADM <> Cholecystokinin <> Ermin <> Leptin <> Skin <>
DI_10.1097/01.gme.0000172266.47820.43	ADM <> Cholecystokinin <> Glucagon <> Insulin <> Testin <>
DI_10.1111/j.1365-2125.2011.04083.x	ADM <> Cholesteryl_ester_transfer_protein <> Ermin <> Skin <>
DI_10.2165/00002512-200623050-00001	ADM <> Cholinesterase <>
DI_10.1038/sj.clpt.6100242	ADM <> Cholinesterase <>
DI_10.2165/00002512-200825090-00003	ADM <> Cholinesterase <>
DI_10.1016/j.yrtph.2010.01.004	ADM <> Cholinesterase <>
DI_10.3109/15563650.2011.568944	ADM <> Cholinesterase <>
DI_10.1111/j.1479-8301.2011.00400.x	ADM <> Cholinesterase <> Ermin <> Skin <>
DI_10.1016/j.jep.2012.01.004	ADM <> Cholinesterase <> Skin <>
DI_10.1016/j.cbi.2012.08.018	ADM <> Cholinesterase <> Skin <>
DI_10.1016/j.bmcl.2007.03.085	ADM <> Chymase <>
DI_10.2337/dc07-1739	ADM <> Chymase <> Insulin <> Testin <> Skin <>
DI_10.4049/jimmunol.1002803	ADM <> Chymase <> Neutrophil_elastase <>
DI_10.1016/j.intimp.2011.05.025	ADM <> Chymase <> Skin <>
DI_10.1111/j.1582-4934.2008.00353.x	ADM <> Chymase <> Testin <>
DI_10.2500/ajra.2012.26.3725	ADM <> Chymase <> Testin <> Skin <> immunohistochem* <>
DI_10.1111/j.1600-0560.2011.01805.x	ADM <> Claudin-1 <>
DI_10.1177/1066896912454566	ADM <> Claudin-1 <> Skin <> immunohistochem* <>
DI_10.1056/NEJM200106073442301	ADM <> Coagulation_factor_V <> Coagulation_factor_VII <> Coagulation_factor_VIII <> Skin <>
DI_10.1016/j.burns.2006.08.010	ADM <> Coagulation_factor_V <> Coagulation_factor_VII <> Skin <>
DI_10.1124/jpet.105.090399	ADM <> Coilin <> Ermin <>
DI_10.1046/j.1365-2249.2001.01499.x	ADM <> Complement_C3 <>
DI_10.1097/01.ASN.0000051597.27127.A1	ADM <> Complement_C3 <>
DI_10.1055/s-2001-10866	ADM <> Complement_C3 <> Skin <>
DI_10.1001/archopht.124.11.1615	ADM <> Complement_C3 <> Skin <>
DI_10.4049/jimmunol.1101125	ADM <> Complement_C3 <> Skin <>
DI_10.1038/labinvest.2012.162	ADM <> Connective_tissue_growth_factor <> Mass_Spec* <> Skin <>
DI_10.1046/j.1523-1747.2003.12517.x	ADM <> Connective_tissue_growth_factor <> Skin <>
DI_10.1111/j.1600-0625.2011.01419.x	ADM <> Connective_tissue_growth_factor <> Skin <>
DI_10.1053/j.ajkd.2010.01.021	ADM <> Connective_tissue_growth_factor <> Tumor_necrosis_factor <> Skin <>
DI_10.1101/gad.1232104	ADM <> Corneodesmosin <> Skin <>
DI_10.1177/0091270009339192	ADM <> C-reactive_protein <>
DI_10.1046/j.1365-4362.2000.00843.x	ADM <> C-reactive_protein <>
DI_10.1253/jcj.64.619	ADM <> C-reactive_protein <>
DI_10.1007/s10227-004-0110-z	ADM <> C-reactive_protein <>
DI_10.1016/j.metabol.2004.07.015	ADM <> C-reactive_protein <>
DI_10.1093/rheumatology/keh499	ADM <> C-reactive_protein <>
DI_10.1253/circj.70.202	ADM <> C-reactive_protein <>
DI_10.1111/j.0902-4441.2005.t01-1-EJH2437.x	ADM <> C-reactive_protein <>
DI_10.1536/ihj.47.311	ADM <> C-reactive_protein <>
DI_10.1016/j.jvs.2005.12.043	ADM <> C-reactive_protein <>
DI_10.1097/01.md.0000227708.62510.d1	ADM <> C-reactive_protein <>
DI_10.1016/j.rmed.2007.01.023	ADM <> C-reactive_protein <>
DI_10.1016/j.jpeds.2008.03.014	ADM <> C-reactive_protein <>
DI_10.3349/ymj.2008.49.5.714	ADM <> C-reactive_protein <>
DI_10.1111/j.1651-2227.2008.01196.x	ADM <> C-reactive_protein <>
DI_10.1111/j.1346-8138.2009.00755.x	ADM <> C-reactive_protein <>
DI_10.1016/j.jpeds.2009.11.042	ADM <> C-reactive_protein <>
DI_10.1016/j.steroids.2010.06.006	ADM <> C-reactive_protein <>
DI_10.2165/11538910-000000000-00000	ADM <> C-reactive_protein <>
DI_10.1097/INF.0b013e3181f6fe2a	ADM <> C-reactive_protein <>
DI_10.1016/j.amjmed.2010.12.025	ADM <> C-reactive_protein <>
DI_10.1097/MD.0b013e31824d7ed2	ADM <> C-reactive_protein <>
DI_10.1152/ajpheart.01314.2007	ADM <> C-reactive_protein <> Endothelin-1 <> Ermin <>
DI_10.1111/j.1743-6109.2007.00646.x	ADM <> C-reactive_protein <> Endothelin-1 <> Interleukin-6 <> Insulin <> Prostate-specific_antigen <> von_Willebrand_factor <> Skin <>
DI_10.2165/00044011-200727100-00004	ADM <> C-reactive_protein <> Ermin <>
DI_10.1097/INF.0b013e31815922b5	ADM <> C-reactive_protein <> Ermin <>
DI_10.1111/j.1442-200X.2008.02547.x	ADM <> C-reactive_protein <> Ermin <>
DI_10.2298/VSP1008644K	ADM <> C-reactive_protein <> Ermin <>
DI_10.1097/CMR.0b013e328346c17f	ADM <> C-reactive_protein <> Ermin <>
DI_10.1093/humrep/des225	ADM <> C-reactive_protein <> Ermin <> Insulin <> Sex_hormone-binding_globulin <>
DI_10.1016/j.arcmed.2008.11.001	ADM <> C-reactive_protein <> Ermin <> Skin <>
DI_10.1016/j.numecd.2009.08.002	ADM <> C-reactive_protein <> Ermin <> Skin <>
DI_10.3899/jrheum.100479	ADM <> C-reactive_protein <> Ermin <> Tumor_necrosis_factor <>
DI_10.1016/j.transproceed.2011.10.004	ADM <> C-reactive_protein <> Insulin <>
DI_10.1016/j.ijcard.2010.09.093	ADM <> C-reactive_protein <> Interleukin-6 <> Pirin <> Prothrombin <> Skin <>
DI_10.1111/j.1526-0968.2004.00173.x	ADM <> C-reactive_protein <> Myeloperoxidase <>
DI_10.1007/s00421-003-0809-3	ADM <> C-reactive_protein <> Nephrin <> Myeloperoxidase <>
DI_10.1371/journal.pone.0057424	ADM <> C-reactive_protein <> Neutrophil_gelatinase-associated_lipocalin <>
DI_10.1016/j.arcped.2012.07.005	ADM <> C-reactive_protein <> Pirin <> Tumor_necrosis_factor <>
DI_10.1196/annals.1315.009	ADM <> C-reactive_protein <> Renin <> Skin <>
DI_10.1007/s00296-008-0589-5	ADM <> C-reactive_protein <> Skin <>
DI_10.2337/diacare.26.2.475	ADM <> C-reactive_protein <> Skin <>
DI_10.1111/1346-8138.12303	ADM <> C-reactive_protein <> Skin <>
DI_10.1055/s-2007-1024366	ADM <> C-reactive_protein <> Skin <>
DI_10.1055/s-2003-37076	ADM <> C-reactive_protein <> Skin <>
DI_10.1007/s10156-003-0254-6	ADM <> C-reactive_protein <> Skin <>
DI_10.1111/j.1365-4632.2004.01832.x	ADM <> C-reactive_protein <> Skin <>
DI_10.1080/08035250500482255	ADM <> C-reactive_protein <> Skin <>
DI_10.1016/j.biopha.2007.11.004	ADM <> C-reactive_protein <> Skin <>
DI_10.1111/j.1346-8138.2008.00581.x	ADM <> C-reactive_protein <> Skin <>
DI_10.1111/j.1744-9987.2009.00607.x	ADM <> C-reactive_protein <> Skin <>
DI_10.1007/s10238-009-0044-2	ADM <> C-reactive_protein <> Skin <>
DI_10.1111/j.1524-475X.2009.00562.x	ADM <> C-reactive_protein <> Skin <>
DI_10.1111/j.1346-8138.2010.01127.x	ADM <> C-reactive_protein <> Skin <>
DI_10.1016/j.clinbiochem.2011.06.007	ADM <> C-reactive_protein <> Skin <>
DI_10.1002/art.30549	ADM <> C-reactive_protein <> Skin <>
DI_10.1080/02640414.2012.709267	ADM <> C-reactive_protein <> Skin <>
DI_10.3892/ijo.2012.1351	ADM <> C-reactive_protein <> Skin <>
DI_10.2169/internalmedicine.45.1377	ADM <> C-reactive_protein <> Taperin <>
DI_10.1111/j.1540-9740.2006.03987.x	ADM <> C-reactive_protein <> Taperin <> Skin <>
DI_10.2169/internalmedicine.51.8005	ADM <> C-reactive_protein <> Testin <>
DI_10.1128/JCM.40.8.2936-2941.2002	ADM <> C-reactive_protein <> Testin <>
DI_10.1200/JCO.2011.37.5394	ADM <> C-reactive_protein <> Testin <>
___onward,_HDI_maintenance_was_administered_subcutaneously.	ADM <> C-reactive_protein <> Testin <>
___HDI_can_be_administered_combined_with_tremelimumab_with_acceptable	ADM <> C-reactive_protein <> Testin <>
DI_10.1007/s12013-014-9860-4	ADM <> C-reactive_protein <> Testin <> Skin <>
DI_10.3899/jrheum.121162	ADM <> C-reactive_protein <> Tumor_necrosis_factor <>
DI_10.1007/s10165-012-0732-8	ADM <> C-reactive_protein <> Tumor_necrosis_factor <>
DI_10.1046/j.1523-1747.2001.01329.x	ADM <> CREB-binding_protein <> Involucrin <> immunohistochem* <>
DI_10.1073/pnas.0505870102	ADM <> Cyclin-C <> Prostate-specific_antigen <> Skin <>
DI_10.1016/j.bcp.2004.02.004	ADM <> Cyclin-dependent_kinase_2 <>
DI_10.1172/JCI73805	ADM <> Cyclin-dependent_kinase_9 <> Skin <>
DI_10.1111/j.1475-097X.2009.00862.x	ADM <> Cyclin-I <> Cytochrome_P450_2C9 <> Skin <>
DI_10.1097/00006534-200111000-00001	ADM <> Cytochrome_b <>
DI_10.1128/MCB.00064-09	ADM <> Cytochrome_c <>
DI_10.1016/j.ajhg.2013.06.015	ADM <> Cytochrome_c <> Insulin <> Skin <>
DI_10.1016/j.jep.2010.11.026	ADM <> Cytochrome_P450_2C19 <> Ermin <> Skin <>
DI_10.1007/s00204-003-0440-4	ADM <> Cytochrome_P450_2E1 <> Ermin <>
DI_10.1016/j.genhosppsych.2010.08.003	ADM <> Cytochrome_P450_3A4 <>
DI_10.1097/01.jcp.0000095343.32154.1d	ADM <> Cytochrome_P450_3A4 <> Ermin <>
DI_10.1007/s11239-010-0515-z	ADM <> Dermcidin <> Ermin <> Insulin <> Pirin <>
DI_10.1007/BF02570504	ADM <> Desmin <>
DI_10.1111/j.1525-1470.1995.tb00198.x	ADM <> Desmin <>
DI_10.1177/000331979604700907	ADM <> Desmin <>
DI_10.1177/000331979604701009	ADM <> Desmin <>
DI_10.1007/BF02912457	ADM <> Desmin <>
DI_10.1007/s002280050434	ADM <> Desmin <>
DI_10.1111/j.1524-475X.2008.00374.x	ADM <> Desmin <>
DI_10.1111/j.1600-0560.1998.tb01731.x	ADM <> Desmin <> Coagulation_factor_X <> Coagulation_factor_XI <> Coagulation_factor_XII <> Vimentin <>
DI_10.1007/BF02000148	ADM <> Desmin <> Ermin <>
DI_10.1097/00001721-199601000-00006	ADM <> Desmin <> Ermin <> Plasminogen <> Tissue_factor_pathway_inhibitor <> Tissue_factor <>
DI_10.1700/1636.17934	ADM <> Desmin <> immunohistochem* <>
DI_10.1097/00000478-200002000-00008	ADM <> Desmin <> Myoglobin <> Myogenin <> Skin <> immunohistochem* <>
DI_10.1097/00000478-200011000-00004	ADM <> Desmin <> Skin <>
DI_10.1097/PAS.0b013e31825359e1	ADM <> Desmin <> Skin <>
DI_10.1007/978-1-59745-060-7_17	ADM <> Desmin <> Skin <> immunohistochem* <>
DI_10.1097/01.PAS.0000024543.83286.0C	ADM <> Desmin <> Synaptophysin <> Vimentin <> immunohistochem* <>
DI_10.1016/j.prp.2011.01.009	ADM <> Desmin <> Vimentin <> immunohistochem* <>
DI_10.1097/00000372-199706000-00007	ADM <> Desmin <> Vimentin <> immunohistochem* <>
DI_10.1177/1066896908318743	ADM <> Desmin <> Vimentin <> Skin <> immunohistochem* <>
DI_10.1111/j.1365-2559.1995.tb00616.x	ADM <> Desmin <> Vimentin <> Skin <> immunohistochem* <>
DI_10.1111/j.1365-2249.2005.02947.x	ADM <> Desmoglein-3 <> Skin <> immunohistochem* <>
DI_10.1111/ced.12329	ADM <> Desmoplakin <>
DI_10.1111/j.1346-8138.2007.00322.x	ADM <> Desmoplakin <> Envoplakin <> Periplakin <> Skin <>
DI_10.1038/jid.2014.21	ADM <> Desmoplakin <> Testin <> Tumor_necrosis_factor <> Skin <>
DI_10.1634/theoncologist.9-5-482	ADM <> Dihydrofolate_reductase <> Skin <>
DI_10.1345/aph.1L167	ADM <> Dihydrofolate_reductase <> Skin <>
DI_10.1007/s00280-009-1064-z	ADM <> Dihydrofolate_reductase <> Thymidylate_synthase <> Skin <>
DI_10.1203/00006450-199212000-00021	ADM <> Dihydropteridine_reductase <>
DI_10.1152/ajpheart.00196.2009	ADM <> Dixin <> Ezrin <> Moesin <> Radixin <>
DI_10.1096/fj.12-215723	ADM <> Dystrophin <> Atherin <> Utrophin <> Skin <>
2-O	ADM <> Dystrophin <> Ephrin-B1 <> Ermin <> Interleukin-2 <> Killin <> Plasminogen <> Vimentin <> Skin <>
DI_10.1371/journal.pone.0045509	ADM <> Elafin <> Skin <> immunohistochem* <>
DI_10.1034/j.1600-0625.2002.120414.x	ADM <> Elastin <> Ermin <> Skin <>
DI_10.1034/j.1600-0625.2001.100107.x	ADM <> Elastin <> Ermin <> Skin <>
DI_10.1159/000355523	ADM <> Elastin <> Ermin <> Skin <>
DI_10.1089/jmf.2013.3017	ADM <> Elastin <> Ermin <> Skin <>
DI_10.3389/fphys.2012.00050	ADM <> Elastin <> Erythropoietin <> Ermin <> Skin <>
DI_10.1007/978-1-4939-0928-5_30	ADM <> Elastin <> Fibrillin-1 <> Fibronectin <> Interleukin-10 <> Insulin <> Tenascin <> Tenascin-X <> Tumor_necrosis_factor <> Skin <>
DI_10.1002/jcb.24661	ADM <> Elastin <> Filaggrin <> Fibronectin <> Involucrin <> Skin <>
DI_10.1007/s11418-014-0856-6	ADM <> Elastin <> Interleukin-6 <> Skin <>
DI_10.2353/ajpath.2009.070500	ADM <> Elastin <> Skin <>
DI_10.1002/ptr.5198	ADM <> Elastin <> Skin <>
DI_10.1016/j.abb.2003.08.016	ADM <> Elastin <> Skin <>
DI_10.1038/nm1583	ADM <> Elastin <> Skin <>
DI_10.1684/ejd.2008.0393	ADM <> Elastin <> Skin <>
DI_10.1016/j.main.2010.09.024	ADM <> Elastin <> Skin <>
DI_10.1111/j.1600-0560.2010.01591.x	ADM <> Elastin <> Skin <>
DI_10.1016/j.jdermsci.2014.07.011	ADM <> Elastin <> Skin <>
DI_10.1139/O11-065	ADM <> Elastin <> Skin <> immunohistochem* <>
DI_10.1111/j.1365-4632.2011.05184.x	ADM <> Elastin <> Skin <> immunohistochem* <>
DI_10.1091/mbc.E04-11-1009	ADM <> Emerin <> Ermin <> Nesprin-1 <> Nesprin-2 <> Skin <>
DI_10.1242/jcs.019075	ADM <> Emerin <> Ermin <> Nesprin-1 <> Nesprin-2 <> Skin <>
DI_10.1093/rheumatology/ken100	ADM <> Endoglin <> Ermin <>
DI_10.1016/j.yexcr.2007.04.013	ADM <> Endoglin <> Low-density_lipoprotein_receptor <> Plasminogen <> Melanotransferrin <>
DI_10.1002/ijc.24482	ADM <> Endoglin <> Skin <>
DI_10.1016/j.jdermsci.2005.03.007	ADM <> Endonuclease_V <> Skin <>
DI_10.1056/NEJM200108093450603	ADM <> Endothelial_protein_C_receptor <> Menin <> Thrombomodulin <> Skin <>
DI_10.1210/en.2004-1602	ADM <> Endothelin_B_receptor <>
DI_10.1158/1078-0432.CCR-08-1670	ADM <> Endothelin-1 <>
DI_10.3858/emm.2011.43.9.060	ADM <> Endothelin-1 <>
DI_10.1016/j.autrev.2014.10.009	ADM <> Endothelin-1 <> Endoglin <>
DI_10.1136/ard.2010.132464	ADM <> Endothelin-1 <> Eppin <> Skin <>
DI_10.1111/j.1742-7843.2005.pto_84.x	ADM <> Endothelin-1 <> Ermin <> Skin <>
DI_10.1007/s10735-007-9124-3	ADM <> Endothelin-1 <> Fibronectin <> von_Willebrand_factor <>
___combination_with_an_LDI_scanner,_exhibited_good_reproducibility_and_may	ADM <> Endothelin-1 <> Skin <>
DI_10.1152/ajpendo.00343.2013	ADM <> Endothelin-1 <> Skin <>
DI_10.1046/j.1600-0749.2003.00119.x	ADM <> Endothelin-1 <> Tyrosinase <>
DI_10.1038/labinvest.3700469	ADM <> Endothelin-1 <> Tyrosinase <> Skin <>
DI_10.1034/j.1398-9995.2001.056003224.x	ADM <> Eosinophil_cationic_protein <>
DI_10.1159/000057748	ADM <> Eosinophil_cationic_protein <>
DI_10.1080/02770900802553110	ADM <> Eosinophil_cationic_protein <>
DI_10.1080/000155500750012180	ADM <> Eosinophil_cationic_protein <> Ermin <>
DI_10.1371/journal.pntd.0002679	ADM <> Eosinophil_cationic_protein <> Ermin <>
DI_10.1034/j.1398-9995.2001.056006568.x	ADM <> Eosinophil_cationic_protein <> Ermin <> Skin <>
DI_10.2165/00128071-200809020-00002	ADM <> Eosinophil_cationic_protein <> Interleukin-4 <> Tumor_necrosis_factor <>
DI_10.1016/j.scitotenv.2012.02.026	ADM <> Eosinophil_cationic_protein <> Myeloperoxidase <>
DI_10.1034/j.1399-3038.2000.00044.x	ADM <> Eosinophil_cationic_protein <> Skin <>
DI_10.2500/aap.2011.32.3402	ADM <> Eosinophil_cationic_protein <> Skin <>
DI_10.1016/j.toxlet.2008.11.016	ADM <> Eotaxin <>
DI_10.1186/1479-5876-10-189	ADM <> Eotaxin <> C-reactive_protein <> Skin <>
DI_10.1111/j.1365-2222.2005.02205.x	ADM <> Eotaxin <> Ermin <>
DI_10.1111/j.1398-9995.2010.02440.x	ADM <> Eotaxin <> Ermin <>
DI_10.1124/jpet.106.110734	ADM <> Eotaxin <> Ermin <>
DI_10.1371/journal.pone.0110774	ADM <> Eotaxin <> Interleukin-2 <> Nephrin <> Skin <>
DI_10.1111/j.1365-2222.2004.01836.x	ADM <> Eotaxin <> Macrophage_migration_inhibitory_factor <> Skin <>
DI_10.1111/j.1582-4934.2008.00272.x	ADM <> Eotaxin <> Plasminogen <>
DI_10.1007/s11033-012-2339-8	ADM <> Eotaxin <> Skin <>
DI_10.1002/ptr.3545	ADM <> Eotaxin <> Skin <>
DI_10.1016/j.vaccine.2011.11.049	ADM <> Eotaxin <> Skin <>
DI_10.1016/j.lfs.2012.07.021	ADM <> Eotaxin <> Skin <>
DI_10.1016/j.jaci.2013.10.013	ADM <> Eotaxin <> Skin <>
DI_10.1016/j.tiv.2014.10.020	ADM <> Epigen <>
DI_10.1177/1087057111424605	ADM <> Epigen <>
DI_10.1111/j.1600-0463.2007.apm_636.xml.x	ADM <> Epigen <> Ermin <>
DI_10.1002/ana.24012	ADM <> Epigen <> Ermin <> Skin <>
DI_10.1038/sj.leu.2404050	ADM <> Epigen <> Histone_H4 <> Skin <>
DI_10.1172/JCI62070	ADM <> Epigen <> Killin <>
DI_10.3109/14653249.2012.681038	ADM <> Eppin <> Ermin <>
DI_10.1007/s00592-009-0172-x	ADM <> Eppin <> Ermin <> Insulin <> Skin <>
DI_10.1159/000358125	ADM <> Eppin <> Interleukin-1_beta <> Testin <>
DI_10.1074/jbc.M704819200	ADM <> Ermin <>
DI_10.2310/7750.2010.09069	ADM <> Ermin <>
DI_10.1073/pnas.0800868105	ADM <> Ermin <>
DI_10.1016/j.vaccine.2014.04.032	ADM <> Ermin <>
DI_10.1016/j.ymgme.2007.03.003	ADM <> Ermin <>
DI_10.1016/j.cyto.2011.05.008	ADM <> Ermin <>
DI_10.1042/CS20130505	ADM <> Ermin <>
DI_10.1007/s40257-013-0030-z	ADM <> Ermin <>
DI_10.2147/DDDT.S50962	ADM <> Ermin <>
DI_10.1111/bjd.12779	ADM <> Ermin <>
DI_10.1136/annrheumdis-2012-202959	ADM <> Ermin <>
DI_10.1159/000369453	ADM <> Ermin <>
DI_10.1046/j.1365-2133.2003.05407.x	ADM <> Ermin <>
DI_10.1016/j.taap.2005.04.011	ADM <> Ermin <>
DI_10.1111/j.1365-2133.2005.07067.x	ADM <> Ermin <>
DI_10.1016/j.jaad.2007.09.018	ADM <> Ermin <>
DI_10.1242/jcs.122903	ADM <> Ermin <>
DI_10.1016/j.jss.2007.12.754	ADM <> Ermin <>
DI_10.1111/j.1365-2133.2008.08962.x	ADM <> Ermin <>
DI_10.1007/s11095-010-0123-9	ADM <> Ermin <>
DI_10.1016/j.jaad.2011.03.012	ADM <> Ermin <>
DI_10.1096/fj.00-0368com	ADM <> Ermin <>
DI_10.1007/s10165-007-0610-y	ADM <> Ermin <>
DI_10.3899/jrheum.091311	ADM <> Ermin <>
DI_10.1093/humrep/17.3.612	ADM <> Ermin <>
DI_10.1182/blood-2003-07-2192	ADM <> Ermin <>
DI_10.1016/j.exer.2007.05.008	ADM <> Ermin <>
DI_10.1691/ph.2013.2816	ADM <> Ermin <>
DI_10.1111/sms.12112	ADM <> Ermin <>
DI_10.1165/rcmb.2008-0009OC	ADM <> Ermin <>
DI_10.1152/ajplung.00210.2013	ADM <> Ermin <>
DI_10.1016/j.ijrobp.2012.12.008	ADM <> Ermin <>
DI_10.1007/s00018-012-0955-z	ADM <> Ermin <>
DI_10.1016/j.clpt.2004.01.003	ADM <> Ermin <>
DI_10.1007/s00262-005-0084-8	ADM <> Ermin <>
DI_10.1002/ijc.23155	ADM <> Ermin <>
DI_10.1158/1078-0432.CCR-09-1544	ADM <> Ermin <>
DI_10.1111/j.1365-2133.2005.06651.x	ADM <> Ermin <>
DI_10.1111/j.1471-0528.2007.01520.x	ADM <> Ermin <>
DI_10.1016/j.biopsych.2012.09.018	ADM <> Ermin <>
DI_10.1006/clim.2000.4953	ADM <> Ermin <>
DI_10.1902/jop.2001.72.5.571	ADM <> Ermin <>
DI_10.1902/jop.2004.75.1.44	ADM <> Ermin <>
DI_10.1002/art.21023	ADM <> Ermin <>
DI_10.1016/j.clinph.2005.09.017	ADM <> Ermin <>
DI_10.1007/s00221-005-0140-9	ADM <> Ermin <>
DI_10.1016/j.rmed.2011.05.006	ADM <> Ermin <>
DI_10.1016/j.bjps.2012.02.016	ADM <> Ermin <>
DI_10.1097/SAP.0b013e3182923dc9	ADM <> Ermin <>
DI_10.1016/j.bjps.2013.12.035	ADM <> Ermin <>
DI_10.1097/01.GME.0000025416.53837.00	ADM <> Ermin <>
DI_10.1021/tx010011l	ADM <> Ermin <>
DI_10.1111/j.1365-2125.2005.02250.x	ADM <> Ermin <>
DI_10.1016/j.pharmthera.2010.02.007	ADM <> Ermin <>
DI_10.1111/j.1399-6576.2010.02231.x	ADM <> Ermin <>
DI_10.1007/s12033-011-9407-5	ADM <> Ermin <>
DI_10.1016/j.vascn.2013.01.007	ADM <> Ermin <>
DI_10.1177/0194599812472864	ADM <> Ermin <>
DI_10.1097/01.TA.0000030626.84680.11	ADM <> Ermin <>
DI_10.1210/jc.2003-032112	ADM <> Ermin <>
DI_10.1186/1471-2334-4-50	ADM <> Ermin <>
DI_10.1016/j.clim.2005.04.011	ADM <> Ermin <>
DI_10.1111/j.1365-2265.2007.02783.x	ADM <> Ermin <>
DI_10.1002/cncr.24100	ADM <> Ermin <>
DI_10.1177/0148607100024005280	ADM <> Ermin <>
DI_10.1007/s00228-008-0531-5	ADM <> Ermin <>
DI_10.1177/0091270009349376	ADM <> Ermin <>
DI_10.1002/cncr.25191	ADM <> Ermin <>
DI_10.1007/s00228-010-0903-5	ADM <> Ermin <>
DI_10.1378/chest.10-2908	ADM <> Ermin <>
DI_10.1097/CMR.0b013e32835312e4	ADM <> Ermin <>
DI_10.1179/2046905514Y.0000000116	ADM <> Ermin <>
DI_10.1097/00002371-200309000-00001	ADM <> Ermin <>
DI_10.1111/j.1365-2125.2003.02064.x	ADM <> Ermin <>
DI_10.1158/1078-0432.CCR-09-3401	ADM <> Ermin <>
DI_10.1097/TA.0b013e3180487d3c	ADM <> Ermin <>
DI_10.1093/toxsci/kfp087	ADM <> Ermin <>
DI_10.1084/jem.20091513	ADM <> Ermin <>
DI_10.1016/j.ymgme.2013.11.014	ADM <> Ermin <> Alpha-L-iduronidase <>
DI_10.1002/ajmg.a.31021	ADM <> Ermin <> Alpha-L-iduronidase <>
DI_10.1093/rheumatology/keq091	ADM <> Ermin <> Atherin <>
DI_10.1371/journal.pone.0042819	ADM <> Ermin <> Atherin <> Tissue_factor_pathway_inhibitor <> Tissue_factor <> Skin <>
DI_10.1038/jid.2011.458	ADM <> Ermin <> Atherin <> Tumor_necrosis_factor <> Skin <>
DI_10.1016/j.ajhg.2012.03.013	ADM <> Ermin <> Atherin <> Tumor_necrosis_factor <> Skin <>
DI_10.1097/gme.0b013e3181e102eb	ADM <> Ermin <> Carabin <> Prothrombin <>
DI_10.1016/j.ajog.2008.04.033	ADM <> Ermin <> E-selectin <>
DI_10.1200/JCO.2005.03.4801	ADM <> Ermin <> Espin <> Testin <> Vascular_endothelial_growth_factor_A <>
DI_10.1152/ajpregu.00438.2007	ADM <> Ermin <> Estrogen_receptor <> Secretin <> Somatostatin <>
DI_10.1006/meth.2001.1159	ADM <> Ermin <> Estrogen_receptor <> Skin <>
DI_10.1016/j.jvs.2003.07.006	ADM <> Ermin <> Fibroblast_growth_factor_2 <> Skin <>
DI_10.1038/jid.2013.32	ADM <> Ermin <> Fibroblast_growth_factor_2 <> Tumor_necrosis_factor <> Skin <>
DI_10.1210/jc.2013-2813	ADM <> Ermin <> Fibroblast_growth_factor_23 <> Fibroblast_growth_factor_2 <>
DI_10.1074/jbc.M802144200	ADM <> Ermin <> Fibroblast_growth_factor-binding_protein_1 <> P3_protein <>
2-#	ADM <> Ermin <> Fibronectin <> Interleukin-2 <> Plakophilin-1 <> Plasminogen <> Testin <> Serotransferrin <> Fractalkine <> Mass_Spec* <> Skin <>
DI_10.1159/000342125	ADM <> Ermin <> Fibronectin <> Nectin-1 <> Skin <>
DI_10.1006/jsre.2001.6347	ADM <> Ermin <> Fibronectin <> Skin <>
DI_10.1002/art.24934	ADM <> Ermin <> Fibronectin <> Skin <>
DI_10.1089/ten.tea.2008.0384	ADM <> Ermin <> Fibronectin <> Skin <> immunohistochem* <>
DI_10.1111/j.1749-6632.2009.04684.x	ADM <> Ermin <> Fibronectin <> Tumor_necrosis_factor <> Skin <>
DI_10.1038/jid.2013.8	ADM <> Ermin <> Filaggrin <> Fibronectin <> Involucrin <> Loricrin <> Tumor_necrosis_factor <> Thrombomodulin <> Skin <> immunohistochem* <>
DI_10.1016/j.lfs.2014.01.076	ADM <> Ermin <> Filaggrin <> Interleukin-4 <> Skin <>
DI_10.1016/j.jaci.2013.07.027	ADM <> Ermin <> Filaggrin <> Loricrin <> Skin <>
DI_10.1159/000321991	ADM <> Ermin <> Filaggrin <> Skin <>
DI_10.1242/jcs.101550	ADM <> Ermin <> Filaggrin <> Skin <>
DI_10.1007/s10637-006-6886-5	ADM <> Ermin <> Gastrin <> Gastrin-releasing_peptide <>
DI_10.1111/bjd.12886	ADM <> Ermin <> Glucagon <>
DI_10.1016/j.metabol.2007.06.017	ADM <> Ermin <> Glucagon <> Insulin <> Skin <>
DI_10.1097/SLA.0b013e31818842d8	ADM <> Ermin <> Glucagon <> Insulin <> Skin <>
DI_10.1177/0022034511427909	ADM <> Ermin <> Glucocorticoid_receptor <>
DI_10.1111/j.1365-2133.2005.06512.x	ADM <> Ermin <> Granzyme_A <>
DI_10.1016/j.jaci.2005.11.002	ADM <> Ermin <> Granzyme_B <> Killin <> Pirin <> Skin <>
DI_10.1016/j.jaci.2008.05.031	ADM <> Ermin <> Heme_oxygenase_1 <> Skin <> immunohistochem* <>
DI_10.1016/j.bcp.2007.05.028	ADM <> Ermin <> Hepatocyte_growth_factor <> Skin <>
DI_10.1016/j.ajpath.2013.04.020	ADM <> Ermin <> Histone_H4 <>
DI_10.1002/art.22646	ADM <> Ermin <> Histone_H4 <> Interleukin-6 <> Skin <>
DI_10.4161/21624011.2014.963406	ADM <> Ermin <> immunohistochem* <>
DI_10.1016/j.biomaterials.2011.02.051	ADM <> Ermin <> immunohistochem* <>
DI_10.1111/j.1478-3231.2012.02853.x	ADM <> Ermin <> immunohistochem* <>
DI_10.1002/mnfr.200700307	ADM <> Ermin <> Insulin <>
DI_10.2337/diabetes.49.1.25	ADM <> Ermin <> Insulin <>
DI_10.1097/00005176-200009000-00016	ADM <> Ermin <> Insulin <>
DI_10.1046/j.1365-2265.2001.01208.x	ADM <> Ermin <> Insulin <>
DI_10.1002/jhm.399	ADM <> Ermin <> Insulin <>
DI_10.1111/j.1365-2230.2009.03419.x	ADM <> Ermin <> Insulin <>
DI_10.1016/j.fertnstert.2011.11.001	ADM <> Ermin <> Insulin <>
DI_10.1210/jc.2003-031360	ADM <> Ermin <> Insulin <>
DI_10.1016/j.metabol.2003.12.006	ADM <> Ermin <> Insulin <>
DI_10.1007/s11095-007-9306-4	ADM <> Ermin <> Insulin <>
2-C	ADM <> Ermin <> Insulin <> Microphthalmia-associated_transcription_factor <> Plasminogen <> Tyrosinase <> Skin <> immunohistochem* <>
DI_10.1210/jc.2004-1583	ADM <> Ermin <> Insulin <> Osteocalcin <>
DI_10.1530/EJE-11-0751	ADM <> Ermin <> Insulin <> Osteocalcin <>
DI_10.1186/ar4311	ADM <> Ermin <> Insulin <> Secretin <> Testin <> immunohistochem* <>
DI_10.1159/000351384	ADM <> Ermin <> Insulin <> Secretin <> Testin <> Skin <> immunohistochem* <>
DI_10.1007/s00404-006-0173-8	ADM <> Ermin <> Insulin <> Sex_hormone-binding_globulin <> Skin <>
DI_10.1016/j.jaad.2010.05.002	ADM <> Ermin <> Insulin <> Sex_hormone-binding_globulin <> Skin <>
DI_10.1007/978-1-60761-697-9_9	ADM <> Ermin <> Insulin <> Skin <>
DI_10.1542/peds.105.5.1041	ADM <> Ermin <> Insulin <> Skin <>
DI_10.1089/dia.2008.0103	ADM <> Ermin <> Insulin <> Skin <>
DI_10.1089/dia.2011.0010	ADM <> Ermin <> Insulin <> Skin <>
DI_10.1089/dia.2012.0096	ADM <> Ermin <> Insulin <> Skin <>
DI_10.2169/internalmedicine.52.0570	ADM <> Ermin <> Insulin <> Skin <>
DI_10.1089/met.2013.0145	ADM <> Ermin <> Insulin <> Skin <>
DI_10.1089/dia.2006.8.358	ADM <> Ermin <> Insulin <> Testin <>
DI_10.1186/ar4334	ADM <> Ermin <> Insulin <> Testin <> Skin <>
DI_10.1152/ajpendo.00634.2010	ADM <> Ermin <> Insulin <> Testin <> Skin <>
DI_10.1016/j.metabol.2008.07.016	ADM <> Ermin <> Insulin-like_growth_factor_I <> Insulin <> Osteocalcin <> Prolactin <>
DI_10.1038/jid.2009.26	ADM <> Ermin <> Insulin-like_growth_factor-binding_protein_7 <> Insulin <> Involucrin <> Tumor_necrosis_factor <> Skin <>
DI_10.1182/blood-2002-06-1725	ADM <> Ermin <> Intercellular_adhesion_molecule_1 <> Tumor_necrosis_factor <> Skin <>
DI_10.1001/archneur.58.1.87	ADM <> Ermin <> Interferon_beta <> Testin <> Skin <>
DI_10.1200/jco.2004.10.045	ADM <> Ermin <> Interferon_gamma <> Interleukin-5 <>
DI_10.1016/j.jegh.2013.09.002	ADM <> Ermin <> Interferon_gamma <> Skin <>
DI_10.1016/j.nut.2007.11.005	ADM <> Ermin <> Interleukin-10 <>
2-W	ADM <> Ermin <> Interleukin-10 <> Skin <>
DI_10.1056/NEJMoa1314258	ADM <> Ermin <> Interleukin-17A <>
DI_10.1111/bjd.13348	ADM <> Ermin <> Interleukin-17A <>
DI_10.1093/rheumatology/keq196	ADM <> Ermin <> Interleukin-18 <>
DI_10.1158/1078-0432.CCR-10-1757	ADM <> Ermin <> Interleukin-2 <>
DI_10.1158/1078-0432.CCR-11-1650	ADM <> Ermin <> Interleukin-2 <>
DI_10.1016/j.bbmt.2004.04.002	ADM <> Ermin <> Interleukin-2 <>
DI_10.1097/01.cji.0000195295.74104.ad	ADM <> Ermin <> Interleukin-2 <>
DI_10.1016/j.ctrv.2007.04.003	ADM <> Ermin <> Interleukin-2 <>
DI_10.1080/14653240802301872	ADM <> Ermin <> Interleukin-2 <>
DI_10.1097/CJI.0b013e31818403d5	ADM <> Ermin <> Interleukin-2 <> Atherin <> Testin <>
DI_10.1200/JCO.2004.03.071	ADM <> Ermin <> Interleukin-2 <> immunohistochem* <>
DI_10.1016/j.biopha.2006.09.016	ADM <> Ermin <> Interleukin-2 <> Interleukin-4 <> Skin <>
DI_10.1634/theoncologist.2009-0083	ADM <> Ermin <> Interleukin-2 <> Skin <>
DI_10.1016/j.ejca.2012.07.015	ADM <> Ermin <> Interleukin-2 <> Skin <>
DI_10.1002/art.22289	ADM <> Ermin <> Interleukin-20 <> Interleukin-2 <> Involucrin <> Skin <>
DI_10.1196/annals.1423.039	ADM <> Ermin <> Interleukin-20 <> Interleukin-2 <> Involucrin <> Skin <>
DI_10.1196/annals.1395.058	ADM <> Ermin <> Interleukin-20 <> Interleukin-2 <> Involucrin <> Skin <>
DI_10.1111/j.1365-3164.2012.01098.x	ADM <> Ermin <> Interleukin-31 <> Interleukin-3 <> Interleukin-6 <> Skin <>
DI_10.2353/ajpath.2009.080500	ADM <> Ermin <> Interleukin-4 <> Galectin-3 <> Skin <>
DI_10.1038/sj.cgt.7700140	ADM <> Ermin <> Interleukin-4 <> Skin <>
DI_10.1002/jgm.1459	ADM <> Ermin <> Interleukin-4 <> Skin <> immunohistochem* <>
DI_10.1128/CVI.05146-11	ADM <> Ermin <> Interleukin-4 <> Testin <> Skin <>
DI_10.1093/jjco/hyp073	ADM <> Ermin <> Interleukin-6 <> Skin <>
DI_10.1007/s12098-010-0218-7	ADM <> Ermin <> Interleukin-6 <> Skin <>
DI_10.1007/s00411-012-0450-9	ADM <> Ermin <> Interleukin-6 <> Skin <>
DI_10.1542/peds.108.4.e61	ADM <> Ermin <> Interleukin-6 <> Tumor_necrosis_factor <> Skin <>
DI_10.1016/j.ijrobp.2010.10.067	ADM <> Ermin <> Interleukin-6 <> Tumor_necrosis_factor <> Skin <>
DI_10.1046/j.1365-2222.2000.00831.x	ADM <> Ermin <> Interleukin-8 <> Testin <> Skin <> immunohistochem* <>
DI_10.1038/nm.2856	ADM <> Ermin <> Interleukin-9 <> Skin <>
DI_10.1007/s11745-011-3546-0	ADM <> Ermin <> Involucrin <> Skin <>
DI_10.3748/wjg.v18.i30.3962	ADM <> Ermin <> Keratocan <> Lumican <> Biglycan <> Decorin <> immunohistochem* <>
DI_10.1007/s00262-008-0559-5	ADM <> Ermin <> Killin <>
DI_10.1371/journal.pone.0023825	ADM <> Ermin <> Loricrin <> Skin <>
DI_10.1016/j.jdermsci.2007.06.006	ADM <> Ermin <> Loricrin <> Skin <> immunohistochem* <>
DI_10.1024/0301-1526.34.4.243	ADM <> Ermin <> L-selectin <> Skin <>
DI_10.1016/j.nutres.2007.01.004	ADM <> Ermin <> L-selectin <> Skin <>
DI_10.1186/ar3538	ADM <> Ermin <> Lymphocyte_antigen_75 <> Prostaglandin_E_synthase <> Recoverin <> Runt-related_transcription_factor_2 <> Runt-related_transcription_factor_3 <> Serglycin <> Thrombomodulin <> Thymic_stromal_lymphopoietin <> von_Willebrand_factor <> Skin <>
DI_10.1111/j.1478-3231.2009.02029.x	ADM <> Ermin <> Mass_Spec* <> Skin <>
DI_10.1007/s00280-009-1070-1	ADM <> Ermin <> Mass_Spec* <> Skin <>
DI_10.1093/jb/mvp185	ADM <> Ermin <> Mass_Spec* <> Skin <>
DI_10.1016/j.arthro.2008.11.011	ADM <> Ermin <> Maturin <> Testin <>
DI_10.1097/PCC.0b013e31818d350b	ADM <> Ermin <> Menin <> Skin <>
DI_10.1097/01.CMM.0000126125.79861.D3	ADM <> Ermin <> Menin <> Thrombomodulin <> Skin <>
DI_10.1177/088307380001500801	ADM <> Ermin <> Menin <> Tumor_necrosis_factor <> Skin <>
DI_10.1177/088307380401900402	ADM <> Ermin <> Menin <> Tumor_necrosis_factor <> Skin <>
DI_10.1016/j.lfs.2007.11.017	ADM <> Ermin <> Myeloperoxidase <> Tumor_necrosis_factor <> Skin <> immunohistochem* <>
DI_10.1684/ejd.2012.1774	ADM <> Ermin <> Myoglobin <>
DI_10.1067/mai.2003.1480	ADM <> Ermin <> Nephrin <> Testin <> Skin <>
DI_10.1007/s10147-011-0201-y	ADM <> Ermin <> Nestin <> Skin <>
DI_10.1242/dmm.009779	ADM <> Ermin <> Neurofibromin <> Skin <>
DI_10.1111/j.1600-0765.2008.01087.x	ADM <> Ermin <> Osteocalcin <>
DI_10.1111/j.1600-0765.2005.00838.x	ADM <> Ermin <> Osteocalcin <> Parathyroid_hormone <>
DI_10.1016/j.etp.2008.11.004	ADM <> Ermin <> Osteopontin <> Tumor_necrosis_factor <> Skin <>
DI_10.1046/j.1523-1755.2003.00154.x	ADM <> Ermin <> Parathyroid_hormone <>
DI_10.1007/s00268-005-7880-3	ADM <> Ermin <> Parathyroid_hormone <> Skin <>
DI_10.1160/TH10-12-0804	ADM <> Ermin <> Pirin <> von_Willebrand_factor <>
DI_10.1097/00042192-200109000-00009	ADM <> Ermin <> Plasminogen <>
DI_10.1016/j.taap.2014.06.010	ADM <> Ermin <> Plasminogen <> immunohistochem* <>
DI_10.1111/j.1540-8191.2006.00267.x	ADM <> Ermin <> Plasminogen <> Skin <>
DI_10.1001/archderm.142.11.1466	ADM <> Ermin <> Plasminogen <> Skin <>
DI_10.1086/377100	ADM <> Ermin <> Plasminogen <> Skin <>
DI_10.1007/s00228-007-0378-1	ADM <> Ermin <> Plasminogen <> Skin <>
DI_10.1159/000107492	ADM <> Ermin <> Plasminogen <> Tissue_factor_pathway_inhibitor <> Tissue_factor <>
DI_10.1002/ijc.20400	ADM <> Ermin <> Plasminogen <> Tissue-type_plasminogen_activator <>
DI_10.1111/j.1538-7836.2010.03795.x	ADM <> Ermin <> Platelet_factor_4 <> Testin <> Skin <>
DI_10.1373/clinchem.2008.122564	ADM <> Ermin <> Porphobilinogen_deaminase <>
DI_10.1039/b603828j	ADM <> Ermin <> Porphobilinogen_deaminase <> Skin <>
DI_10.1016/j.curtheres.2010.08.001	ADM <> Ermin <> Prolactin <>
DI_10.1007/s00421-002-0580-x	ADM <> Ermin <> Prolactin <> Skin <>
DI_10.1196/annals.1344.021	ADM <> Ermin <> Prosaposin <> Skin <>
DI_10.1210/jc.87.8.3562	ADM <> Ermin <> Prostate-specific_antigen <>
DI_10.1059/0003-4819-153-10-201011160-00004	ADM <> Ermin <> Prostate-specific_antigen <>
DI_10.1007/s00262-005-0090-x	ADM <> Ermin <> Prostate-specific_antigen <> Testin <> Skin <>
DI_10.1097/BCR.0b013e3182700659	ADM <> Ermin <> Prothrombin <>
DI_10.1152/ajpheart.00215.2014	ADM <> Ermin <> P-selectin <> Myoglobin <> Myeloperoxidase <>
DI_10.1084/jem.192.8.1205	ADM <> Ermin <> P-selectin <> Skin <>
DI_10.1111/j.1600-0625.2010.01095.x	ADM <> Ermin <> P-selectin <> Testin <> Skin <>
DI_10.1111/j.1349-7006.2012.02287.x	ADM <> Ermin <> Purine_nucleoside_phosphorylase <>
DI_10.1159/000355723	ADM <> Ermin <> Renin <> Skin <>
DI_10.1016/j.jdermsci.2008.12.011	ADM <> Ermin <> Secretin <>
DI_10.1530/EJE-07-0412	ADM <> Ermin <> Sex_hormone-binding_globulin <>
DI_10.1074/jbc.M504848200	ADM <> Ermin <> Skin <>
DI_10.1136/annrheumdis-2012-201457	ADM <> Ermin <> Skin <>
DI_10.1016/j.drudis.2008.08.009	ADM <> Ermin <> Skin <>
DI_10.1016/j.cytogfr.2009.07.002	ADM <> Ermin <> Skin <>
DI_10.1097/PRS.0b013e3181ef8e66	ADM <> Ermin <> Skin <>
DI_10.1111/j.1365-3083.2011.02526.x	ADM <> Ermin <> Skin <>
DI_10.1111/j.1524-475X.2011.00711.x	ADM <> Ermin <> Skin <>
DI_10.1074/jbc.M310859200	ADM <> Ermin <> Skin <>
DI_10.1210/jc.2006-0727	ADM <> Ermin <> Skin <>
DI_10.1177/0961203309356455	ADM <> Ermin <> Skin <>
DI_10.1016/j.vaccine.2012.04.051	ADM <> Ermin <> Skin <>
DI_10.1172/JCI67947	ADM <> Ermin <> Skin <>
DI_10.1089/hum.2008.073	ADM <> Ermin <> Skin <>
DI_10.1007/PL00000936	ADM <> Ermin <> Skin <>
DI_10.1345/aph.1R361	ADM <> Ermin <> Skin <>
DI_10.1371/journal.pone.0059632	ADM <> Ermin <> Skin <>
DI_10.1017/S0007114513001001	ADM <> Ermin <> Skin <>
DI_10.1007/s10875-014-0086-4	ADM <> Ermin <> Skin <>
DI_10.1182/blood-2002-07-1973	ADM <> Ermin <> Skin <>
DI_10.1038/sj.bjp.0707394	ADM <> Ermin <> Skin <>
DI_10.1007/s00280-007-0495-7	ADM <> Ermin <> Skin <>
DI_10.1016/j.taap.2007.12.022	ADM <> Ermin <> Skin <>
DI_10.1111/j.1365-2133.2008.08804.x	ADM <> Ermin <> Skin <>
DI_10.1007/s10165-009-0226-5	ADM <> Ermin <> Skin <>
DI_10.1016/j.avsg.2013.10.007	ADM <> Ermin <> Skin <>
DI_10.4081/reumatismo.2011.148	ADM <> Ermin <> Skin <>
DI_10.1111/bph.12626	ADM <> Ermin <> Skin <>
DI_10.1038/jid.2014.188	ADM <> Ermin <> Skin <>
DI_10.1163/156856200744020	ADM <> Ermin <> Skin <>
DI_10.1054/bjps.2001.3741	ADM <> Ermin <> Skin <>
DI_10.1172/JCI200316116	ADM <> Ermin <> Skin <>
DI_10.1097/01.PRS.0000041534.99907.75	ADM <> Ermin <> Skin <>
DI_10.1001/archotol.132.6.637	ADM <> Ermin <> Skin <>
DI_10.1158/1535-7163.MCT-10-0792	ADM <> Ermin <> Skin <>
DI_10.3727/096368912X656162	ADM <> Ermin <> Skin <>
DI_10.1038/sj.bjp.0703685	ADM <> Ermin <> Skin <>
DI_10.1016/j.molimm.2007.09.035	ADM <> Ermin <> Skin <>
DI_10.1159/000089140	ADM <> Ermin <> Skin <>
DI_10.1007/s12011-013-9693-9	ADM <> Ermin <> Skin <>
DI_10.1097/01.mlg.0000161339.92633.8d	ADM <> Ermin <> Skin <>
DI_10.1002/art.37767	ADM <> Ermin <> Skin <>
DI_10.1038/labinvest.2010.193	ADM <> Ermin <> Skin <>
DI_10.1136/ard.2007.079780	ADM <> Ermin <> Skin <>
DI_10.1007/s11655-008-0303-1	ADM <> Ermin <> Skin <>
DI_10.1016/j.atherosclerosis.2006.05.034	ADM <> Ermin <> Skin <>
DI_10.1046/j.1365-2141.2000.02470.x	ADM <> Ermin <> Skin <>
DI_10.1001/archderm.141.5.589	ADM <> Ermin <> Skin <>
DI_10.1111/j.1537-2995.2010.03052.x	ADM <> Ermin <> Skin <>
DI_10.1002/jbt.20304	ADM <> Ermin <> Skin <>
DI_10.1074/jbc.M109.042259	ADM <> Ermin <> Skin <>
DI_10.1046/j.1365-2133.2001.04140.x	ADM <> Ermin <> Skin <>
DI_10.1080/15563650600584535	ADM <> Ermin <> Skin <>
DI_10.1097/SAP.0b013e31823f3cd9	ADM <> Ermin <> Skin <>
DI_10.1016/j.aller.2011.05.014	ADM <> Ermin <> Skin <>
DI_10.1097/SAP.0b013e3182a7cc9b	ADM <> Ermin <> Skin <>
DI_10.1038/sj.gt.3301475	ADM <> Ermin <> Skin <>
DI_10.1046/j.1523-1747.2003.12011.x	ADM <> Ermin <> Skin <>
DI_10.1002/jcp.10369	ADM <> Ermin <> Skin <>
DI_10.2165/00003495-200565150-00008	ADM <> Ermin <> Skin <>
DI_10.1016/j.ejvs.2011.04.030	ADM <> Ermin <> Skin <>
DI_10.1016/j.bbmt.2012.04.013	ADM <> Ermin <> Skin <>
DI_10.1111/j.1365-2133.2012.11154.x	ADM <> Ermin <> Skin <>
DI_10.1111/j.1365-2222.2004.02019.x	ADM <> Ermin <> Skin <>
DI_10.1016/j.curtheres.2005.08.011	ADM <> Ermin <> Skin <>
DI_10.1111/j.1365-2133.2005.07049.x	ADM <> Ermin <> Skin <>
DI_10.1111/j.1600-0625.2008.00762.x	ADM <> Ermin <> Skin <>
DI_10.1345/aph.1L354	ADM <> Ermin <> Skin <>
DI_10.1111/j.1399-3062.2010.00495.x	ADM <> Ermin <> Skin <>
DI_10.1089/cbr.2011.0973	ADM <> Ermin <> Skin <>
DI_10.1684/ejd.2011.1618	ADM <> Ermin <> Skin <>
DI_10.1111/j.1365-2265.2012.04472.x	ADM <> Ermin <> Skin <>
DI_10.1016/j.ejpb.2012.09.007	ADM <> Ermin <> Skin <>
DI_10.1186/1471-2377-13-146	ADM <> Ermin <> Skin <>
DI_10.1007/s00262-013-1415-9	ADM <> Ermin <> Skin <>
DI_10.1007/s10156-013-0578-9	ADM <> Ermin <> Skin <>
DI_10.1093/jac/dkt210	ADM <> Ermin <> Skin <>
DI_10.1046/j.1523-1747.2003.12355.x	ADM <> Ermin <> Skin <>
DI_10.1371/journal.pone.0087340	ADM <> Ermin <> Skin <>
DI_10.1016/j.jinf.2014.02.019	ADM <> Ermin <> Skin <>
DI_10.1038/sj.bmt.1704208	ADM <> Ermin <> Skin <>
DI_10.1248/bpb.28.1177	ADM <> Ermin <> Skin <>
DI_10.1007/s11095-005-6834-7	ADM <> Ermin <> Skin <>
TI_TDI_can_induce_respiratory_allergy_with_Th2-dominated_response_in_mice	ADM <> Ermin <> Skin <>
DI_10.1016/j.tox.2005.09.013	ADM <> Ermin <> Skin <>
___days_to_3_ppm_inhaled_TDI_and_challenged_twice_for_4_h_each_time_with	ADM <> Ermin <> Skin <>
___initial_inhalation_of_2_ppmTDI_for_4_h_and_then_tracheal_instillation	ADM <> Ermin <> Skin <>
___to_I_ppm_inhaled_TDI_and_challenged_twice_for_4_h_each_time_with_0.1_ppm	ADM <> Ermin <> Skin <>
___TDI_by_skin_application_and_then_with_0.2%_TDI_by_tracheal_instillation	ADM <> Ermin <> Skin <>
___number_4,_skin_application_followed_by_tracheal_instillations_of_TDI_led	ADM <> Ermin <> Skin <>
___model_number_4._The_findings_indicate_that_TDI_can_induce_a_Th2-dommated	ADM <> Ermin <> Skin <>
___allergy_can,_in_several_aspects,_mimic_occupational_TDI_asthma_in_humans	ADM <> Ermin <> Skin <>
DI_10.1159/000148222	ADM <> Ermin <> Skin <>
DI_10.1007/s10156-007-0559-y	ADM <> Ermin <> Skin <>
DI_10.2169/internalmedicine.47.0389	ADM <> Ermin <> Skin <>
DI_10.1111/j.1365-3083.2008.02103.x	ADM <> Ermin <> Skin <>
DI_10.1038/sj.jid.5701254	ADM <> Ermin <> Skin <>
DI_10.1111/j.1365-2133.2009.09349.x	ADM <> Ermin <> Skin <>
DI_10.1007/s00262-009-0695-6	ADM <> Ermin <> Skin <>
DI_10.1046/j.1365-2249.2000.01355.x	ADM <> Ermin <> Skin <>
DI_10.1038/sj.bjc.6604804	ADM <> Ermin <> Skin <>
DI_10.3899/jrheum.080458	ADM <> Ermin <> Skin <>
DI_10.1097/TP.0b013e3181dd6bf1	ADM <> Ermin <> Skin <>
DI_10.1111/j.1600-0846.2011.00592.x	ADM <> Ermin <> Skin <>
DI_10.1016/j.diabres.2014.07.021	ADM <> Ermin <> Skin <>
DI_10.1016/j.taap.2003.07.013	ADM <> Ermin <> Skin <>
DI_10.1016/j.yrtph.2007.09.003	ADM <> Ermin <> Skin <>
___conclusion,_the_priming_potency_of_topically_administered_MDI_and	ADM <> Ermin <> Skin <>
DI_10.1001/archderm.136.5.609	ADM <> Ermin <> Skin <>
DI_10.1210/rp.59.1.51	ADM <> Ermin <> Skin <>
DI_10.1093/jb/mvn077	ADM <> Ermin <> Skin <>
DI_10.1016/j.jtcvs.2013.03.023	ADM <> Ermin <> Skin <>
DI_10.1210/jc.85.8.2839	ADM <> Ermin <> Skin <>
DI_10.1016/j.annfar.2006.03.037	ADM <> Ermin <> Skin <>
DI_10.1038/jid.2013.202	ADM <> Ermin <> Skin <>
DI_10.1016/j.bbrc.2005.12.022	ADM <> Ermin <> Skin <>
DI_10.1359/JBMR.081261	ADM <> Ermin <> Skin <>
DI_10.1016/j.bbmt.2004.06.005	ADM <> Ermin <> Skin <>
DI_10.1200/JCO.2005.06.079	ADM <> Ermin <> Skin <> immunohistochem* <>
DI_10.1186/1475-925X-12-125	ADM <> Ermin <> Skin <> immunohistochem* <>
DI_10.1111/j.1365-2230.2012.04385.x	ADM <> Ermin <> Skin <> immunohistochem* <>
DI_10.1163/156856203768366549	ADM <> Ermin <> Skin <> immunohistochem* <>
DI_10.1067/mjd.2000.106515	ADM <> Ermin <> Skin <> immunohistochem* <>
DI_10.1016/j.peptides.2010.03.018	ADM <> Ermin <> Somatostatin <> Skin <>
DI_10.1186/1744-8069-10-12	ADM <> Ermin <> Somatostatin <> Skin <>
DI_10.1593/neo.101334	ADM <> Ermin <> Spondin-1 <> Thrombospondin-1 <>
DI_10.1097/01.coc.0000256104.80089.35	ADM <> Ermin <> Spondin-1 <> Thrombospondin-1 <>
DI_10.1007/s10067-002-0675-0	ADM <> Ermin <> Taperin <>
DI_10.1371/journal.pone.0012705	ADM <> Ermin <> Telomerase_reverse_transcriptase <>
DI_10.1016/j.taap.2012.12.019	ADM <> Ermin <> Testin <>
DI_10.1158/1078-0432.CCR-06-0759	ADM <> Ermin <> Testin <>
DI_10.1016/j.jaad.2007.08.024	ADM <> Ermin <> Testin <>
DI_10.1016/j.jss.2011.10.044	ADM <> Ermin <> Testin <>
DI_10.1067/mva.2002.125018	ADM <> Ermin <> Testin <>
DI_10.1111/j.1526-4610.2008.01266.x	ADM <> Ermin <> Testin <>
DI_10.1002/acr.20627	ADM <> Ermin <> Testin <>
DI_10.1139/Y11-030	ADM <> Ermin <> Testin <>
DI_10.1111/j.1365-2222.2005.02376.x	ADM <> Ermin <> Testin <> Skin <>
DI_10.1016/j.ejcts.2009.07.050	ADM <> Ermin <> Testin <> Skin <>
DI_10.1093/molbev/msl203	ADM <> Ermin <> Testin <> Skin <>
DI_10.1002/art.24266	ADM <> Ermin <> Testin <> Skin <>
DI_10.1086/509896	ADM <> Ermin <> Testin <> Skin <>
DI_10.1164/rccm.200811-1704OC	ADM <> Ermin <> Testin <> Skin <>
DI_10.1016/j.steroids.2011.04.014	ADM <> Ermin <> Testin <> Skin <>
DI_10.1055/s-0032-1327881	ADM <> Ermin <> Testin <> Skin <>
DI_10.1080/713786537	ADM <> Ermin <> Testin <> Tumor_necrosis_factor <> Skin <>
DI_10.3899/jrheum.08054	ADM <> Ermin <> Testin <> Tumor_necrosis_factor <> Skin <>
DI_10.1097/01.coc.0000217877.78473.a4	ADM <> Ermin <> Testin <> Tyrosinase <>
DI_10.1111/j.1742-4658.2008.06389.x	ADM <> Ermin <> Thimet_oligopeptidase <> Mass_Spec* <>
DI_10.4161/bioe.23612	ADM <> Ermin <> Thioredoxin <> Skin <> immunohistochem* <>
DI_10.1053/meta.2001.22517	ADM <> Ermin <> Thrombomodulin <> Skin <>
DI_10.1016/j.jaci.2012.08.033	ADM <> Ermin <> Thymic_stromal_lymphopoietin <>
DI_10.1200/JCO.2002.07.057	ADM <> Ermin <> Thymidylate_synthase <> Skin <>
DI_10.1200/JCO.2009.24.6264	ADM <> Ermin <> Thyroglobulin <>
DI_10.3109/08923973.2011.580756	ADM <> Ermin <> Toll-like_receptor_2 <>
DI_10.1042/CS20130816	ADM <> Ermin <> Toll-like_receptor_2 <> Skin <>
DI_10.1158/1078-0432.CCR-07-1938	ADM <> Ermin <> Toll-like_receptor_7 <>
DI_10.1016/j.jaad.2009.12.052	ADM <> Ermin <> Toll-like_receptor_9 <> Skin <>
DI_10.1172/JCI64628	ADM <> Ermin <> Tribbles_homolog_3 <> Skin <>
DI_10.1016/j.jaad.2012.10.056	ADM <> Ermin <> Tumor_necrosis_factor <>
DI_10.3899/jrheum.130163	ADM <> Ermin <> Tumor_necrosis_factor <>
DI_10.1016/j.sder.2010.02.003	ADM <> Ermin <> Tumor_necrosis_factor <>
DI_10.1016/j.psyneuen.2010.01.009	ADM <> Ermin <> Tumor_necrosis_factor <>
DI_10.1053/j.gastro.2013.12.025	ADM <> Ermin <> Tumor_necrosis_factor <> Skin <>
DI_10.1038/gt.2014.48	ADM <> Ermin <> Tumor_necrosis_factor <> Skin <>
DI_10.1158/1078-0432.CCR-04-0791	ADM <> Ermin <> Tumor_necrosis_factor <> Skin <>
DI_10.1016/j.jaad.2006.12.003	ADM <> Ermin <> Tumor_necrosis_factor <> Skin <>
DI_10.1007/s10067-008-1067-x	ADM <> Ermin <> Tumor_necrosis_factor <> Skin <>
DI_10.2340/00015555-0749	ADM <> Ermin <> Tumor_necrosis_factor <> Skin <>
DI_10.1111/j.1749-6632.2009.04936.x	ADM <> Ermin <> Tumor_necrosis_factor <> Skin <>
DI_10.1111/j.1749-6632.2009.04676.x	ADM <> Ermin <> Tumor_necrosis_factor <> Skin <>
DI_10.1111/j.1749-6632.2009.04621.x	ADM <> Ermin <> Tumor_necrosis_factor <> Skin <>
DI_10.1016/j.clinthera.2011.10.015	ADM <> Ermin <> Tumor_necrosis_factor <> Skin <>
DI_10.1089/104303403322319426	ADM <> Ermin <> Tyrosinase <>
DI_10.1097/CMR.0b013e328054c667	ADM <> Ermin <> Tyrosinase <>
DI_10.1186/1479-5876-6-12	ADM <> Ermin <> Tyrosinase <> immunohistochem* <>
DI_10.1158/0008-5472.CAN-03-3227	ADM <> Ermin <> Tyrosinase <> Skin <>
DI_10.1016/j.biomaterials.2014.01.052	ADM <> Ermin <> Tyrosinase <> Skin <>
DI_10.1007/s00408-003-1028-8	ADM <> Ermin <> Vascular_endothelial_growth_factor_A <>
DI_10.1038/labinvest.2014.99	ADM <> Ermin <> Vascular_endothelial_growth_factor_receptor_1 <>
DI_10.1371/journal.pone.0042989	ADM <> Ermin <> Vimentin <> Skin <>
DI_10.1046/j.1365-2133.2002.04645.x	ADM <> Ermin <> Vimentin <> Skin <> immunohistochem* <>
DI_10.1093/ndt/15.11.1827	ADM <> Erythropoietin <>
___saturation_and_appearance_of_BDI_in_the_serum_in_seven_out_of_the_12	ADM <> Erythropoietin <>
___patients._BDI_appeared_more_often_in_patients_with_a_low_serum	ADM <> Erythropoietin <>
___The_average_transferrin_saturation_and_BDI_level_increased_until_the_end	ADM <> Erythropoietin <>
___of_the_follow-up_time_of_3.5_h._The_appearance_of_BDI_resulted_in_loss	ADM <> Erythropoietin <>
DI_10.1073/pnas.0307823100	ADM <> Erythropoietin <>
DI_10.1097/01.ASN.0000125618.27422.C7	ADM <> Erythropoietin <>
DI_10.1016/j.arcped.2004.03.028	ADM <> Erythropoietin <>
DI_10.1016/j.maturitas.2005.01.002	ADM <> Erythropoietin <>
DI_10.1053/j.ajkd.2005.10.022	ADM <> Erythropoietin <>
DI_10.1097/01.PCC.0000243747.73517.2D	ADM <> Erythropoietin <>
DI_10.1016/j.ejrad.2008.01.028	ADM <> Erythropoietin <>
DI_10.1002/jmri.21981	ADM <> Erythropoietin <>
DI_10.1007/s11095-012-0674-z	ADM <> Erythropoietin <>
DI_10.1097/MPH.0b013e3182678f1e	ADM <> Erythropoietin <>
DI_10.3109/09553001003789604	ADM <> Erythropoietin <> Ermin <>
DI_10.1016/j.clim.2009.05.007	ADM <> Erythropoietin <> Ermin <>
DI_10.1007/s00421-009-1141-3	ADM <> Erythropoietin <> Ermin <>
DI_10.1038/jid.2009.21	ADM <> Erythropoietin <> Ermin <> Proliferating_cell_nuclear_antigen <> Skin <>
DI_10.1080/00498250600987929	ADM <> Erythropoietin <> Ermin <> Skin <>
DI_10.2119/molmed.2009.00051	ADM <> Erythropoietin <> Ermin <> Skin <>
DI_10.1080/08941930600674694	ADM <> Erythropoietin <> Ermin <> Skin <> immunohistochem* <>
DI_10.1055/s-0029-1225351	ADM <> Erythropoietin <> Insulin <>
DI_10.1080/000155502762064520	ADM <> Erythropoietin <> Myeloperoxidase <> Skin <>
DI_10.1007/s11606-012-2098-1	ADM <> Erythropoietin <> Pirin <>
DI_10.1038/sj.gt.3301919	ADM <> Erythropoietin <> Secretin <>
DI_10.1006/mthe.2000.0118	ADM <> Erythropoietin <> Skin <>
DI_10.2165/00003495-200363110-00003	ADM <> Erythropoietin <> Skin <>
DI_10.1016/j.ymthe.2003.09.016	ADM <> Erythropoietin <> Skin <>
DI_10.1093/annonc/mdi058	ADM <> Erythropoietin <> Skin <>
DI_10.1016/j.annder.2007.11.030	ADM <> Erythropoietin <> Skin <>
DI_10.1002/jmri.21971	ADM <> Erythropoietin <> Skin <>
DI_10.1038/jid.2009.219	ADM <> Erythropoietin <> Skin <>
DI_10.1007/s00104-010-1978-3	ADM <> Erythropoietin <> Skin <>
DI_10.3109/0886022X.2011.645942	ADM <> Erythropoietin <> Skin <>
DI_10.1111/wrr.12135	ADM <> Erythropoietin <> Skin <>
DI_10.1038/labinvest.2009.117	ADM <> Erythropoietin <> Skin <> immunohistochem* <>
DI_10.1159/000046199	ADM <> Erythropoietin <> Testin <>
DI_10.1038/onc.2011.366	ADM <> Erythropoietin_receptor <> Erythropoietin <>
DI_10.2147/IJN.S28186	ADM <> Erythropoietin_receptor <> Erythropoietin <> Ermin <> Growth_hormone_receptor <> Skin <>
DI_10.1073/pnas.0402551101	ADM <> E-selectin <>
DI_10.1038/nbt1225	ADM <> E-selectin <>
DI_10.1111/1346-8138.12578	ADM <> E-selectin <> Skin <>
DI_10.1034/j.1399-3038.2003.00057.x	ADM <> E-selectin <> Skin <>
DI_10.1053/jcpa.1999.0361	ADM <> E-selectin <> Skin <>
DI_10.1089/10430340460745766	ADM <> E-selectin <> Skin <>
DI_10.1186/1471-2121-8-17	ADM <> E-selectin <> Tumor_necrosis_factor <> Skin <>
DI_10.1196/annals.1423.062	ADM <> E-selectin <> Tumor_necrosis_factor <> Skin <>
DI_10.1093/rheumatology/kel119	ADM <> E-selectin <> Tumor_necrosis_factor <> Skin <>
DI_10.1007/s00109-006-0148-z	ADM <> Espin <> Fibromodulin <>
DI_10.1111/j.1365-2230.2004.01691.x	ADM <> Espin <> Skin <> immunohistochem* <>
DI_10.1093/nar/27.22.4324	ADM <> Estrogen_receptor <>
DI_10.1096/fj.03-1088fje	ADM <> Estrogen_receptor <>
DI_10.1016/j.toxlet.2011.12.004	ADM <> Estrogen_receptor <>
DI_10.1016/j.steroids.2009.01.006	ADM <> Estrogen_receptor <> Estrogen_receptor_beta <> Skin <>
DI_10.1210/en.2013-1976	ADM <> Estrogen_receptor <> Estrogen_receptor_beta <> Skin <>
DI_10.1038/jid.2012.228	ADM <> Estrogen_receptor <> Insulin <> Skin <>
DI_10.1007/s10147-010-0093-2	ADM <> Estrogen_receptor <> Progesterone_receptor <> Skin <> immunohistochem* <>
DI_10.1200/JCO.2005.06.064	ADM <> Estrogen_receptor <> Proliferating_cell_nuclear_antigen <> Progesterone_receptor <> Skin <>
DI_10.1007/s002800050607	ADM <> Estrogen_receptor <> Skin <>
DI_10.1038/sj.jidsp.5640231	ADM <> Estrogen_receptor <> Skin <>
DI_10.2165/00128071-200304060-00001	ADM <> Estrogen_receptor <> Skin <>
DI_10.1038/jid.2009.97	ADM <> Estrogen_receptor <> Skin <>
DI_CliCa1003388394	ADM <> Estrogen_receptor <> Skin <>
DI_10.1016/j.biopsych.2011.05.016	ADM <> Estrogen_receptor <> Skin <>
DI_10.1073/pnas.96.15.8551	ADM <> Estrogen_receptor <> Testin <> Skin <>
DI_10.1210/en.2011-1939	ADM <> Estrogen_receptor <> Urocortin <> Skin <>
DI_10.3109/09546631003639407	ADM <> Extracellular_matrix_protein_1 <> Skin <>
DI_10.1016/j.foodchem.2012.06.034	ADM <> Fatty_acid_synthase <> Skin <>
DI_10.1074/jbc.M112.441816	ADM <> Fibroblast_growth_factor_10 <> Fibroblast_growth_factor_1 <> Insulin <> Skin <>
DI_10.1007/s10529-005-5624-y	ADM <> Fibroblast_growth_factor_receptor_2 <>
DI_10.1159/000329978	ADM <> Fibroblast_growth_factor_receptor_2 <> Testin <>
DI_10.1134/S0026893312040140	ADM <> Fibronectin <>
DI_10.1016/j.ejphar.2006.11.065	ADM <> Fibronectin <>
DI_10.2332/allergolint.10-CR-0185	ADM <> Fibronectin <>
DI_10.1002/jso.23168	ADM <> Fibronectin <>
DI_10.1046/j.1523-1747.2003.12408.x	ADM <> Fibronectin <> Biglycan <> Decorin <> Skin <> immunohistochem* <>
DI_10.3760/cma.j.issn.0412-4030.2012.09.019	ADM <> Fibronectin <> immunohistochem* <>
2-D	ADM <> Fibronectin <> Interleukin-1_beta <> Interleukin-8 <> Myeloperoxidase <> Biglycan <> Decorin <> Plasminogen <> Thioredoxin <> Tumor_necrosis_factor <>
DI_10.1111/j.1582-4934.2009.00816.x	ADM <> Fibronectin <> Skin <>
DI_10.1016/j.biomaterials.2011.06.022	ADM <> Fibronectin <> Skin <>
DI_10.1371/journal.pone.0059966	ADM <> Fibronectin <> Skin <>
DI_10.1046/j.1524-475X.2003.11112.x	ADM <> Fibronectin <> Skin <>
DI_10.1016/j.surg.2006.06.036	ADM <> Fibronectin <> Skin <>
DI_10.1016/j.ejca.2011.02.001	ADM <> Fibronectin <> Skin <>
DI_10.1186/1471-2334-12-270	ADM <> Fibronectin <> Skin <>
DI_10.1016/j.molimm.2013.05.225	ADM <> Fibronectin <> Skin <>
DI_10.1159/000366405	ADM <> Fibronectin <> Skin <>
DI_10.1016/j.jdermsci.2014.07.012	ADM <> Fibronectin <> Skin <>
DI_10.1111/wrr.12113	ADM <> Fibronectin <> Skin <> immunohistochem* <>
DI_10.1021/jm0308038	ADM <> Fibronectin <> Stromelysin-1 <>
DI_10.1016/j.burns.2008.05.007	ADM <> Fibronectin <> Vimentin <> immunohistochem* <>
DI_10.1371/journal.pone.0086338	ADM <> Fibronectin <> Vimentin <> Skin <>
DI_10.1016/j.matbio.2007.09.002	ADM <> Filaggrin <> Fibronectin <> Skin <>
DI_10.1016/j.taap.2012.08.035	ADM <> Filaggrin <> Hornerin <> Loricrin <> Skin <> immunohistochem* <>
DI_10.1111/j.1749-6632.2000.tb06358.x	ADM <> Filaggrin <> Skin <>
DI_10.1038/sj.jid.5700968	ADM <> Filaggrin <> Skin <>
DI_10.1038/jid.2010.54	ADM <> Filaggrin <> Skin <>
DI_10.1111/j.1365-3164.2012.01073.x	ADM <> Filaggrin <> Skin <>
DI_10.1046/j.1523-1747.2003.12006.x	ADM <> Filaggrin <> Skin <>
DI_10.1210/en.2008-0738	ADM <> Follistatin <> Skin <>
DI_10.1016/j.jns.2011.11.011	ADM <> Fractalkine <>
DI_10.1089/104303401750061195	ADM <> Furin <> Insulin <>
DI_10.1038/mt.2008.79	ADM <> Furin <> Insulin <> Secretin <> Skin <>
DI_10.1073/pnas.0608585104	ADM <> Galanin_peptides <> Galanin-like_peptide <> Neuropeptide_B <> Skin <>
DI_10.2174/1389450054021846	ADM <> Galectin-1 <> Skin <> immunohistochem* <>
DI_10.1164/rccm.200608-1243OC	ADM <> Galectin-9 <>
DI_10.3109/01902148.2013.850558	ADM <> Galectin-9 <> Tumor_necrosis_factor <>
DI_10.1053/j.gastro.2014.08.042	ADM <> Gastrin <> Gastrin-releasing_peptide <> Bile_acid_receptor <>
DI_10.1016/B978-0-12-386933-3.00010-8	ADM <> Gastrin <> Gastrin-releasing_peptide <> Glycogen_synthase_kinase-3_beta <> Microphthalmia-associated_transcription_factor <> Nicastrin <> Neuromedin-B <> Testin <> Tyrosinase <> Skin <> immunohistochem* <>
DI_10.1016/j.exer.2012.11.009	ADM <> Gastrin <> Gastrin-releasing_peptide <> Neuromedin-B <> Testin <> Skin <> immunohistochem* <>
DI_10.1046/j.1524-4725.2002.99279.x	ADM <> Gastrin <> Gastrin-releasing_peptide <> Skin <>
DI_10.1172/JCI70528	ADM <> Gastrin <> Gastrin-releasing_peptide <> Skin <>
DI_10.1016/j.jphotobiol.2013.10.019	ADM <> Gastrin <> Gastrin-releasing_peptide <> Skin <>
DI_10.1111/j.1755-5949.2010.00201.x	ADM <> Gastrin <> Gastrin-releasing_peptide_receptor <> Gastrin-releasing_peptide <> Skin <>
DI_10.1159/000078742	ADM <> Gastrin <> Glucagon <> Insulin <>
DI_10.1002/dmrr.2435	ADM <> Gastrin <> Insulin <>
DI_10.1007/s00213-002-1316-7	ADM <> Gastrin <> Insulin <> Skin <>
DI_10.1248/yakushi.125.337	ADM <> Glucagon <>
DI_10.1186/1477-7819-12-220	ADM <> Glucagon <>
DI_10.1007/s00431-002-1022-9	ADM <> Glucagon <> Insulin <> Skin <>
DI_10.1016/j.peptides.2005.02.016	ADM <> Glucagon <> Insulin <> Skin <>
DI_10.1016/j.revmed.2008.05.011	ADM <> Glucagon <> Insulin <> Testin <>
DI_10.1111/dom.12084	ADM <> Glucagon <> Insulin <> Testin <> Skin <>
DI_10.1016/j.jss.2014.08.027	ADM <> Glucagon <> Interleukin-6 <> Insulin <> Skin <>
DI_10.1007/s10571-011-9787-x	ADM <> Glucagon <> Nephrin <>
DI_10.1007/s00592-011-0359-9	ADM <> Glucagon <> Skin <>
DI_10.1111/j.1365-3164.2009.00876.x	ADM <> Glucagon <> Somatostatin <> Skin <>
DI_10.1177/0091270008320605	ADM <> Glucagon <> Testin <> Mass_Spec* <>
DI_10.1016/j.psyneuen.2004.08.006	ADM <> Glucocorticoid_receptor <>
DI_10.1111/j.1346-8138.2010.00866.x	ADM <> Glucocorticoid_receptor <>
DI_10.1016/j.bmc.2011.10.054	ADM <> Glucocorticoid_receptor <> Insulin <>
DI_10.1016/j.ejphar.2013.12.031	ADM <> Glucocorticoid_receptor <> Insulin <> Atherin <>
DI_10.1248/bpb.25.1619	ADM <> Glucocorticoid_receptor <> Skin <>
DI_10.1021/pr401159f	ADM <> Glutathione_synthetase <> Metallothionein-1G <> Skin <>
DI_10.3109/10611860008996864	ADM <> Granulocyte_colony-stimulating_factor <>
DI_10.1038/sj.bmt.1702501	ADM <> Granulocyte_colony-stimulating_factor <>
DI_10.1046/j.1365-2141.2001.02684.x	ADM <> Granulocyte_colony-stimulating_factor <>
DI_10.1159/000094681	ADM <> Granulocyte_colony-stimulating_factor <>
DI_10.1532/IJH97.06176	ADM <> Granulocyte_colony-stimulating_factor <>
DI_10.1016/j.tmrv.2008.05.005	ADM <> Granulocyte_colony-stimulating_factor <>
DI_10.1016/j.jaci.2008.09.011	ADM <> Granulocyte_colony-stimulating_factor <>
DI_10.3727/096368912X661436	ADM <> Granulocyte_colony-stimulating_factor <> Elastin <> Ermin <> Involucrin <> Skin <>
DI_10.1111/j.0906-6705.2004.00190.x	ADM <> Granulocyte_colony-stimulating_factor <> Interleukin-10 <> Tumor_necrosis_factor <> Skin <>
DI_10.1007/BF02982648	ADM <> Granulocyte_colony-stimulating_factor <> Skin <>
DI_10.1385/MO.20.1.13	ADM <> Granulocyte_colony-stimulating_factor <> Skin <>
DI_10.1111/j.1442-2042.2006.01332.x	ADM <> Granulocyte_colony-stimulating_factor <> Skin <>
DI_10.1532/IJH97.06067	ADM <> Granulocyte_colony-stimulating_factor <> Skin <>
DI_10.1158/1078-0432.CCR-09-1445	ADM <> Granulocyte_colony-stimulating_factor <> Skin <>
DI_10.1007/s10165-012-0740-8	ADM <> Granulocyte_colony-stimulating_factor <> Skin <>
DI_10.1016/j.vaccine.2003.08.021	ADM <> Granulocyte-macrophage_colony-stimulating_factor <>
DI_10.1053/j.seminoncol.2010.09.005	ADM <> Granulocyte-macrophage_colony-stimulating_factor <>
DI_10.1158/1078-0432.CCR-11-0891	ADM <> Granulocyte-macrophage_colony-stimulating_factor <>
DI_10.1007/s00280-011-1703-z	ADM <> Granulocyte-macrophage_colony-stimulating_factor <>
DI_10.5301/jn.5000049	ADM <> Granulocyte-macrophage_colony-stimulating_factor <>
DI_10.1007/s00262-003-0390-y	ADM <> Granulocyte-macrophage_colony-stimulating_factor <> Ermin <>
DI_10.1200/JCO.2003.10.005	ADM <> Granulocyte-macrophage_colony-stimulating_factor <> Ermin <> Interferon_gamma <> Interleukin-2 <> Tyrosinase <>
DI_10.1097/01.cmr.0000056275.15046.fa	ADM <> Granulocyte-macrophage_colony-stimulating_factor <> Ermin <> Interleukin-2 <> Interleukin-4 <> Skin <>
DI_10.1046/j.1365-2168.2001.01722.x	ADM <> Granulocyte-macrophage_colony-stimulating_factor <> Ermin <> Skin <>
DI_10.1023/A.1021904432489	ADM <> Granulocyte-macrophage_colony-stimulating_factor <> Ermin <> Skin <>
DI_10.1089/cbr.2007.0438	ADM <> Granulocyte-macrophage_colony-stimulating_factor <> Interleukin-2 <>
DI_10.1097/00002371-200007000-00013	ADM <> Granulocyte-macrophage_colony-stimulating_factor <> Interleukin-2 <> Interleukin-4 <>
DI_10.1097/CCM.0b013e3181e7161c	ADM <> Granulocyte-macrophage_colony-stimulating_factor <> Interleukin-6 <> Tumor_necrosis_factor <>
DI_10.1006/cyto.1999.0530	ADM <> Granulocyte-macrophage_colony-stimulating_factor <> Skin <>
DI_10.1006/clim.2000.4876	ADM <> Granulocyte-macrophage_colony-stimulating_factor <> Skin <>
DI_10.1046/j.1523-1747.2001.00014.x	ADM <> Granulocyte-macrophage_colony-stimulating_factor <> Skin <>
DI_10.1155/2011/438463	ADM <> Granulysin <>
DI_10.1593/neo.05556	ADM <> Granzyme_B <>
DI_10.1007/s10238-011-0159-0	ADM <> Granzyme_B <> immunohistochem* <>
DI_10.1007/s00262-008-0479-4	ADM <> Granzyme_B <> Interleukin-21 <> Interleukin-2 <>
DI_10.1158/1078-0432.CCR-10-1809	ADM <> Granzyme_B <> Interleukin-21 <> Interleukin-2 <>
DI_10.1097/00000372-200304000-00008	ADM <> Granzyme_B <> Skin <>
DI_10.1038/leu.2010.29	ADM <> Granzyme_B <> Skin <>
DI_10.1158/0008-5472.CAN-07-5898	ADM <> Granzyme_H <> Granzyme_K <>
DI_10.1016/j.clinthera.2010.02.005	ADM <> Growth_hormone_receptor <> Insulin <> Somatostatin <> Skin <>
DI_10.1111/j.1365-2133.2011.10471.x	ADM <> Hamartin <> Tuberin <> Mass_Spec* <>
DI_10.1191/0960327104ht475oa	ADM <> Haptoglobin <> Skin <>
DI_10.1358/dof.2008.033.01.1165464	ADM <> Heparanase <>
DI_10.1042/CS20060301	ADM <> Hepatocyte_growth_factor <>
DI_10.1080/08977190410001701005	ADM <> Hepatocyte_growth_factor <>
DI_10.1016/j.clim.2010.04.015	ADM <> Hepatocyte_growth_factor <> immunohistochem* <>
DI_10.1111/wrr.12051	ADM <> Hepatocyte_growth_factor <> Insulin <> Skin <>
DI_10.1161/01.CIR.0000143052.45956.71	ADM <> Hepatocyte_growth_factor <> Interleukin-10 <>
DI_10.1038/nature09666	ADM <> Hepatocyte_growth_factor <> Merlin <> Skin <>
DI_10.1038/srep08713	ADM <> Hepatocyte_growth_factor <> Skin <>
DI_10.1161/01.RES.0000155330.07887.EE	ADM <> Hepatocyte_growth_factor <> Skin <>
DI_10.1016/j.yexcr.2012.08.001	ADM <> Hepatocyte_growth_factor <> Skin <>
DI_10.1016/j.jdermsci.2004.11.002	ADM <> Hepatocyte_growth_factor <> Skin <> immunohistochem* <>
DI_10.1152/ajpcell.00065.2011	ADM <> Hepatocyte_growth_factor <> Tumor_necrosis_factor <>
DI_10.1089/ten.tea.2013.0626	ADM <> Hepatocyte_growth_factor <> Vascular_endothelial_growth_factor_A <> von_Willebrand_factor <> Skin <>
DI_10.1182/blood-2013-07-515221	ADM <> Hepcidin <>
DI_10.1007/s12264-012-1207-9	ADM <> Histamine_H1_receptor <>
DI_10.1111/j.1600-0625.2012.01550.x	ADM <> Histamine_H4_receptor <> Skin <>
DI_10.1111/j.1398-9995.2008.01677.x	ADM <> Histidine_decarboxylase <> Peroxisome_proliferator-activated_receptor_gamma <>
DI_10.1111/j.0022-202X.2005.23913.x	ADM <> Histidine_decarboxylase <> Skin <>
DI_10.1073/pnas.1000803107	ADM <> Histidine_decarboxylase <> Skin <> immunohistochem* <>
DI_10.1177/0748730411419775	ADM <> Histone_H4 <> Skin <>
DI_10.1074/jbc.M401678200	ADM <> immunohistochem* <>
DI_10.1016/j.jamcollsurg.2009.02.052	ADM <> immunohistochem* <>
DI_10.1158/1078-0432.CCR-04-0155	ADM <> immunohistochem* <>
DI_10.1157/13052430	ADM <> immunohistochem* <>
DI_10.1016/j.intimp.2013.02.005	ADM <> immunohistochem* <>
DI_10.1016/j.arcmed.2009.09.005	ADM <> immunohistochem* <>
DI_10.1111/j.1365-2133.2008.08872.x	ADM <> immunohistochem* <>
DI_10.1136/annrheumdis-2012-201294	ADM <> immunohistochem* <>
DI_10.1097/DAD.0b013e31812f5235	ADM <> immunohistochem* <>
DI_10.1001/jama.2011.878	ADM <> Insulin <>
DI_10.1210/jc.2007-1657	ADM <> Insulin <>
DI_10.1684/ejd.2012.1714	ADM <> Insulin <>
DI_10.1016/j.atherosclerosis.2006.10.034	ADM <> Insulin <>
DI_10.1530/EJE-11-0560	ADM <> Insulin <>
DI_10.1007/s00280-013-2240-8	ADM <> Insulin <>
DI_10.1046/j.1365-2133.2000.03363.x	ADM <> Insulin <>
DI_10.1159/000022333	ADM <> Insulin <>
DI_10.1016/j.ejps.2008.10.018	ADM <> Insulin <>
DI_10.1007/s12020-008-9127-1	ADM <> Insulin <>
DI_10.1080/09513590903015544	ADM <> Insulin <>
DI_10.1210/jc.2009-1275	ADM <> Insulin <>
DI_10.3109/09546630902877907	ADM <> Insulin <>
DI_10.1111/j.1464-5491.2010.03012.x	ADM <> Insulin <>
DI_10.1556/OH.2012.29300	ADM <> Insulin <>
DI_10.1136/ebmed-2011-100388	ADM <> Insulin <>
DI_10.1093/annonc/mds511	ADM <> Insulin <>
DI_10.1097/BCR.0b013e318257d85b	ADM <> Insulin <>
DI_10.1089/dia.2013.0016	ADM <> Insulin <>
DI_10.1111/dme.12234	ADM <> Insulin <>
DI_10.2337/dc12-1956	ADM <> Insulin <>
DI_10.1097/01.prs.0b013e3182a806f0	ADM <> Insulin <>
DI_10.2169/internalmedicine.53.1899	ADM <> Insulin <>
DI_10.1046/j.1463-1326.2003.00266.x	ADM <> Insulin <>
DI_10.1093/jac/dki234	ADM <> Insulin <>
DI_10.1111/j.1464-5491.2006.01695.x	ADM <> Insulin <>
DI_10.1086/498505	ADM <> Insulin <>
DI_10.1080/08990220600700925	ADM <> Insulin <>
DI_10.2165/00128071-200708010-00003	ADM <> Insulin <>
DI_10.1089/dia.2006.0028	ADM <> Insulin <>
DI_10.1152/ajpendo.00034.2007	ADM <> Insulin <>
DI_10.1111/j.1365-2141.2004.04846.x	ADM <> Insulin <> E-selectin <> Plasminogen <> Prothrombin <>
DI_10.1080/713605412	ADM <> Insulin <> Leptin <>
DI_10.1016/j.peptides.2009.04.008	ADM <> Insulin <> Leptin <>
DI_10.1016/j.jtemb.2011.11.002	ADM <> Insulin <> Leptin <>
DI_10.1210/jc.2011-1896	ADM <> Insulin <> Leptin <>
DI_10.1210/er.2012-1053	ADM <> Insulin <> Leptin <>
DI_10.1016/j.metabol.2014.07.017	ADM <> Insulin <> Leptin <>
DI_10.1210/jc.86.3.1140	ADM <> Insulin <> Leptin <> Plasminogen <> von_Willebrand_factor <>
DI_10.3109/13506129.2013.876984	ADM <> Insulin <> Mass_Spec* <> Skin <>
DI_10.1002/jps.22433	ADM <> Insulin <> Mass_Spec* <> Skin <>
DI_10.1016/j.neuroscience.2006.11.064	ADM <> Insulin <> Myelin_basic_protein <> Neurotrophin-3 <> Testin <> immunohistochem* <>
DI_10.1046/j.1442-200x.2001.01353.x	ADM <> Insulin <> Osteocalcin <>
DI_10.1038/sj.ki.5002197	ADM <> Insulin <> Pirin <> Parathyroid_hormone <> Skin <>
DI_10.1097/01.BCR.0000095512.54177.65	ADM <> Insulin <> Prolactin <>
DI_10.1016/j.amjcard.2006.11.018	ADM <> Insulin <> Prothrombin <>
DI_10.1016/j.mad.2004.08.022	ADM <> Insulin <> Secretin <> Skin <>
DI_10.1210/jc.85.1.464	ADM <> Insulin <> Sex_hormone-binding_globulin <>
DI_10.1210/jc.85.11.4182	ADM <> Insulin <> Sex_hormone-binding_globulin <>
DI_10.1111/J.1365-2133.2005.06371.X	ADM <> Insulin <> Skin <>
DI_10.1038/sj.jid.5700842	ADM <> Insulin <> Skin <>
DI_10.1093/eurheartj/ehr365	ADM <> Insulin <> Skin <>
DI_10.1345/aph.1H324	ADM <> Insulin <> Skin <>
DI_10.1038/75382	ADM <> Insulin <> Skin <>
DI_10.1158/0008-5472.CAN-05-3111	ADM <> Insulin <> Skin <>
DI_10.1016/j.regpep.2008.04.002	ADM <> Insulin <> Skin <>
DI_10.1016/j.clinthera.2009.03.014	ADM <> Insulin <> Skin <>
DI_10.1089/dia.2008.0122	ADM <> Insulin <> Skin <>
DI_10.2337/dc09-0411	ADM <> Insulin <> Skin <>
DI_10.1016/j.ijpharm.2010.07.029	ADM <> Insulin <> Skin <>
DI_10.1016/j.revmed.2010.10.350	ADM <> Insulin <> Skin <>
DI_10.1016/j.ejphar.2010.11.006	ADM <> Insulin <> Skin <>
DI_10.1097/BCR.0b013e31820aaf68	ADM <> Insulin <> Skin <>
DI_10.1517/17425247.2011.559458	ADM <> Insulin <> Skin <>
DI_10.1177/0091270010378859	ADM <> Insulin <> Skin <>
DI_10.1016/j.mvr.2011.04.002	ADM <> Insulin <> Skin <>
DI_10.1016/j.metabol.2011.03.007	ADM <> Insulin <> Skin <>
DI_10.1089/dia.2011.0050	ADM <> Insulin <> Skin <>
DI_10.1016/j.bbadis.2011.06.017	ADM <> Insulin <> Skin <>
DI_10.1159/000333358	ADM <> Insulin <> Skin <>
DI_10.1007/s12020-011-9572-0	ADM <> Insulin <> Skin <>
DI_10.1016/j.ijpharm.2012.07.035	ADM <> Insulin <> Skin <>
DI_10.1055/s-0032-1323777	ADM <> Insulin <> Skin <>
DI_10.1007/s11095-012-0880-8	ADM <> Insulin <> Skin <>
DI_10.1021/mp300667p	ADM <> Insulin <> Skin <>
DI_10.1016/j.annder.2012.10.605	ADM <> Insulin <> Skin <>
DI_10.1016/j.peptides.2014.02.002	ADM <> Insulin <> Skin <>
DI_10.1089/152091501300209606	ADM <> Insulin <> Skin <>
DI_10.1002/dmrr.188	ADM <> Insulin <> Skin <>
DI_10.1507/endocrj.48.311	ADM <> Insulin <> Skin <>
DI_10.2337/diabetes.51.5.1515	ADM <> Insulin <> Skin <>
DI_10.2165/00128071-200304100-00001	ADM <> Insulin <> Skin <>
DI_10.2165/00003088-200342050-00004	ADM <> Insulin <> Skin <>
DI_10.1016/j.jclinane.2003.10.002	ADM <> Insulin <> Skin <>
DI_10.1016/j.jdiacomp.2004.09.002	ADM <> Insulin <> Skin <>
DI_10.1038/nbt1193	ADM <> Insulin <> Skin <>
DI_10.1016/j.ejps.2006.05.011	ADM <> Insulin <> Skin <>
DI_10.2169/internalmedicine.46.6201	ADM <> Insulin <> Skin <>
DI_10.1080/10611860701349794	ADM <> Insulin <> Skin <>
DI_10.1016/j.mvr.2007.08.001	ADM <> Insulin <> Skin <>
DI_10.1111/j.1751-7125.2008.07318.x	ADM <> Insulin <> Skin <>
DI_10.1371/journal.pone.0055925	ADM <> Insulin <> Skin <> immunohistochem* <>
DI_10.1111/j.1067-1927.2004.012407.x	ADM <> Insulin <> Skin <> immunohistochem* <>
DI_10.1089/105072503322021124	ADM <> Insulin <> Somatostatin <> Skin <>
DI_10.3816/CLM.2000.s.006	ADM <> Insulin <> Testin <>
DI_10.1177/0148607109346321	ADM <> Insulin <> Testin <>
DI_10.1111/j.1346-8138.2011.01252.x	ADM <> Insulin <> Testin <>
DI_10.2165/00003495-200464110-00001	ADM <> Insulin <> Testin <>
DI_10.1114/1.1318926	ADM <> Insulin <> Testin <> Skin <>
DI_10.1111/j.1600-0846.2011.00551.x	ADM <> Insulin <> Testin <> Skin <>
DI_10.1034/j.1398-9995.2003.00128.x	ADM <> Insulin <> Testin <> Skin <>
DI_10.1111/j.1365-4632.2007.03273.x	ADM <> Insulin <> Tumor_necrosis_factor <> Skin <>
DI_10.1371/journal.pone.0098641	ADM <> Insulin <> Tyrosinase <>
DI_10.2337/diabetes.55.04.06.db05-1414	ADM <> Insulin_receptor <> Insulin <>
DI_10.3346/jkms.2012.27.5.565	ADM <> Insulin_receptor <> Insulin <> Skin <>
DI_10.1016/j.metabol.2006.12.016	ADM <> Insulin_receptor <> Insulin <> Testin <>
DI_10.1016/j.ejca.2012.12.009	ADM <> Insulin-like_growth_factor_1_receptor <> Insulin <> Testin <> Skin <> immunohistochem* <>
DI_10.1210/jc.85.5.1918	ADM <> Insulin-like_growth_factor_I <> Insulin <>
DI_10.1089/rej.2011.1249	ADM <> Insulin-like_growth_factor_I <> Insulin <> Skin <>
DI_10.1046/j.1523-1747.2002.01729.x	ADM <> Insulin-like_growth_factor_I <> Insulin <> Skin <>
DI_10.1210/jc.2004-0430	ADM <> Insulin-like_growth_factor_I <> Insulin <> Skin <>
DI_10.1016/j.jaci.2004.07.054	ADM <> Intercellular_adhesion_molecule_1 <> Skin <>
DI_10.1111/phpp.12093	ADM <> Intercellular_adhesion_molecule_1 <> Testin <> Skin <>
DI_10.1186/1471-2377-11-144	ADM <> Interferon_beta <> Skin <>
DI_10.1093/jjco/hyn114	ADM <> Interferon_beta <> Skin <>
DI_10.1097/WNF.0b013e3181a2b5fd	ADM <> Interferon_beta <> Skin <>
DI_10.1111/j.1365-3024.2011.01318.x	ADM <> Interferon_gamma <>
DI_10.1136/gut.50.2.191	ADM <> Interferon_gamma <>
DI_10.1089/hum.2005.16.91	ADM <> Interferon_gamma <>
DI_10.1111/j.1610-0387.2005.05709.x	ADM <> Interferon_gamma <>
DI_10.1016/j.vaccine.2008.11.099	ADM <> Interferon_gamma <>
DI_10.1016/j.jpedsurg.2010.09.056	ADM <> Interferon_gamma <> immunohistochem* <>
DI_10.1186/1479-5876-8-89	ADM <> Interferon_gamma <> Interleukin-13 <> Skin <>
DI_10.1016/j.vaccine.2007.01.007	ADM <> Interferon_gamma <> Interleukin-18 <>
DI_10.1200/JCO.2004.10.212	ADM <> Interferon_gamma <> Interleukin-2 <> Tyrosinase <>
DI_10.1111/j.1530-0277.2001.tb02336.x	ADM <> Interferon_gamma <> Interleukin-4 <> Skin <>
DI_10.1136/annrheumdis-2012-201400	ADM <> Interferon_gamma <> Prostacyclin_receptor <>
DI_10.1007/s00296-007-0361-2	ADM <> Interferon_gamma <> Skin <>
DI_10.2500/aap.2010.31.3345	ADM <> Interferon_gamma <> Skin <>
DI_10.3305/nh.2011.26.6.5349	ADM <> Interferon_gamma <> Skin <>
DI_10.1016/j.tube.2008.09.007	ADM <> Interferon_gamma <> Skin <>
DI_10.1016/j.intimp.2008.08.021	ADM <> Interferon_gamma <> Testin <>
DI_10.1038/sj.cgt.7701020	ADM <> Interferon_gamma <> Tumor_necrosis_factor <>
DI_10.1016/j.jss.2013.10.063	ADM <> Interferon_gamma <> Tumor_necrosis_factor <> Skin <>
DI_10.1046/j.0022-202X.2004.22203.x	ADM <> Interleukin-1_alpha <> Skin <>
DI_10.1074/jbc.M700773200	ADM <> Interleukin-1_beta <>
DI_10.1006/clim.2001.5029	ADM <> Interleukin-1_beta <> E-selectin <> Tumor_necrosis_factor <> Skin <>
DI_10.1074/jbc.M806084200	ADM <> Interleukin-1_beta <> Pyrin <>
DI_10.1159/000331580	ADM <> Interleukin-1_beta <> Pyrin <>
DI_10.1002/jcb.22850	ADM <> Interleukin-1_beta <> Skin <>
DI_10.1111/bjd.12069	ADM <> Interleukin-1_beta <> Skin <>
DI_10.1016/j.jbspin.2012.01.010	ADM <> Interleukin-1_beta <> Skin <>
DI_10.2353/ajpath.2009.090045	ADM <> Interleukin-1_beta <> Tumor_necrosis_factor <>
DI_10.1111/j.1524-475X.2012.00853.x	ADM <> Interleukin-1_beta <> Tumor_necrosis_factor <> Skin <>
DI_10.1046/j.1365-2133.2003.05411.x	ADM <> Interleukin-10 <>
DI_10.1371/journal.pntd.0002460	ADM <> Interleukin-10 <> Interleukin-5 <> Skin <>
DI_10.1046/j.1523-1747.2001.01248.x	ADM <> Interleukin-10 <> Interleukin-8 <> Tumor_necrosis_factor <> Skin <> immunohistochem* <>
DI_10.1111/j.1348-0421.2012.12006.x	ADM <> Interleukin-10 <> Skin <>
DI_10.1089/104303404772679940	ADM <> Interleukin-10 <> Skin <>
DI_10.1111/j.1464-410X.2004.04922.x	ADM <> Interleukin-10 <> Testin <> Skin <>
DI_10.1142/S0192415X1450061X	ADM <> Interleukin-10 <> Tumor_necrosis_factor <> Skin <>
DI_10.1007/978-1-4939-0669-7_7	ADM <> Interleukin-10 <> Tumor_necrosis_factor <> Skin <>
DI_10.1084/jem.20091240	ADM <> Interleukin-13 <>
DI_10.1002/jgm.1268	ADM <> Interleukin-13 <> Skin <>
DI_10.1111/j.1365-2567.2005.02276.x	ADM <> Interleukin-13 <> Skin <> immunohistochem* <>
DI_10.1038/nm.2356	ADM <> Interleukin-13 <> Tumor_necrosis_factor <>
DI_10.1097/CJI.0b013e3180335b5e	ADM <> Interleukin-15 <> Interleukin-2 <>
DI_10.1038/nm.3645	ADM <> Interleukin-15 <> Interleukin-2 <> Skin <>
DI_10.1007/s40265-015-0359-0	ADM <> Interleukin-17A <>
DI_10.1089/jir.2006.26.575	ADM <> Interleukin-18 <> Myeloperoxidase <> Tumor_necrosis_factor <> Skin <>
DI_10.1038/pr.2014.92	ADM <> Interleukin-2 <>
DI_10.1128/IAI.68.7.3854-3860.2000	ADM <> Interleukin-2 <>
DI_10.1097/CJI.0b013e3181e475cd	ADM <> Interleukin-2 <>
DI_10.1097/CJI.0b013e31825898c5	ADM <> Interleukin-2 <>
DI_10.1097/COC.0b013e318209cda9	ADM <> Interleukin-2 <>
DI_10.1007/s00262-013-1397-7	ADM <> Interleukin-2 <>
DI_10.1159/000012085	ADM <> Interleukin-2 <>
DI_10.3816/CLM.2000.n.009	ADM <> Interleukin-2 <>
DI_10.3892/or_00000176	ADM <> Interleukin-2 <>
DI_10.1200/JCO.2009.26.2386	ADM <> Interleukin-2 <>
DI_10.1097/PPO.0b013e3181eb3393	ADM <> Interleukin-2 <>
DI_10.1016/j.ijid.2009.08.007	ADM <> Interleukin-2 <>
DI_10.1016/j.jaad.2009.12.013	ADM <> Interleukin-2 <>
DI_10.1158/1078-0432.CCR-11-0116	ADM <> Interleukin-2 <>
DI_10.1097/CCO.0b013e32834fcaa8	ADM <> Interleukin-2 <>
DI_10.1126/scitranslmed.3003649	ADM <> Interleukin-2 <>
DI_10.1038/bjc.2014.62	ADM <> Interleukin-2 <>
DI_10.1097/CJI.0000000000000023	ADM <> Interleukin-2 <>
DI_10.1046/j.1365-2133.2001.04032.x	ADM <> Interleukin-2 <>
DI_10.1200/JCO.20.6.1600	ADM <> Interleukin-2 <>
DI_10.1007/s11864-002-0010-7	ADM <> Interleukin-2 <>
___HDI_in_an_ongoing_phase_III_trial._For_intermediate-risk_melanoma,_no	ADM <> Interleukin-2 <>
DI_10.1093/annonc/mdf325	ADM <> Interleukin-2 <>
DI_10.1097/01.cmr.0000056234.78713.be	ADM <> Interleukin-2 <>
DI_10.1081/CNV-200046368	ADM <> Interleukin-2 <>
DI_10.1586/14737140.5.1.33	ADM <> Interleukin-2 <>
DI_10.1016/j.ijrobp.2004.08.008	ADM <> Interleukin-2 <>
DI_10.1097/01.cji.0000175468.19742.10	ADM <> Interleukin-2 <>
DI_10.1097/01.cad.0000182748.47353.51	ADM <> Interleukin-2 <>
DI_10.1097/01.cmr.0000183921.46031.93	ADM <> Interleukin-2 <>
DI_10.1182/blood-2005-06-2399	ADM <> Interleukin-2 <>
DI_10.1200/JCO.2006.07.1100	ADM <> Interleukin-2 <>
DI_10.1159/000120029	ADM <> Interleukin-2 <>
DI_10.1200/JCO.2006.10.2822	ADM <> Interleukin-2 <>
[truncated: 33,030 more rows]
[truncated: 9 more columns]

## Sheet: 2016 search
Unique DOI for paper	Keywords from abtract text
10.3389/fpls.2016.00311	6-phosphogluconolactonase	Glutamine_synthetase
10.1038/ejhg.2014.115	Alpha-2-macroglobulin
10.2174/1381612822666151112153117	Bile_salt_export_pump
10.1007/s00432-016-2189-1	Acetylcholinesterase	western.*	MS	Western_blot
10.1016/j.yexmp.2016.05.008	Acetylcholinesterase
10.1016/j.intimp.2015.04.039	Acetylcholinesterase
10.1007/s00210-015-1114-5	Angiotensin-converting_enzyme	western.*
10.1002/jsfa.6854	Angiotensin-converting_enzyme
10.1371/journal.pone.0149733	Acetylcholine_receptor.*alpha	MS
10.1016/j.cellimm.2016.01.001	Acetylcholine_receptor.*alpha	Thymic_stromal_lymphopoietin
10.1007/s10875-015-0215-8	Adenosine_deaminase
10.1111/bcpt.12280	Adenosine_deaminase
10.1371/journal.pone.0126213	Alpha-adducin
10.1007/s00296-015-3298-x	Beta-adducin
10.1016/j.bbrc.2016.06.119	Adiponectin
10.1016/j.etap.2015.01.003	Androgen_receptor	Cathepsin_D	western.*	Western_blot
10.1210/en.2014-1605	Androgen_receptor	Estrogen_receptor
10.1371/journal.pone.0156994	Angiopoietin-1	Fibulin-5
10.3892/mmr.2014.2827	Angiopoietin-1	Periostin	stain.*	staining
10.1096/fj.14-268920	Angiopoietin-4
10.1016/j.exger.2015.10.009	Progressive_ankylosis_protein_homolog	Osteopontin
10.1002/term.1773	Annexin_A1
10.1177/1559325815597669	Annexin_A2	Cingulin	Mass_Spec.*	proteom.*
10.1016/j.jdermsci.2015.01.011	Annexin_A2	Caspase-3	immunohistochem.*	immunohisto.*	immunohistochemistry	proteom.*
10.1016/j.jnutbio.2015.08.008	Apolipoprotein_A-I
10.1186/s12906-015-0750-0	Apolipoprotein_E	western.*	stain.*	Western_blot
10.1016/j.jid.2015.12.006	Apolipoprotein_L1	Interferon_gamma
10.1186/s12933-016-0342-4	Aquaporin-1
10.1371/journal.pone.0145921	Aquaporin-3	Filaggrin	Involucrin	Tyrosinase
10.1016/j.placenta.2015.05.010	Aquaporin-3	immunohistochem.*	immunohisto.*	immunohistochemistry
10.1007/s12272-014-0482-6	Aquaporin-3
10.1038/jid.2014.412	Aquaporin-3	Phospholipase_D2
10.1369/0022155416641028	Aquaporin-9	immunohistochem.*	immunohisto.*	immunohistochemistry
10.1111/exd.12886	Amphiregulin
10.1159/000374115	Arginase-1	Interleukin-17A
10.1038/srep32885	Arylsulfatase_B
10.1016/j.toxlet.2015.07.008	Tyrosine_aminotransferase	Glucocorticoid_receptor
10.3390/nu8050256	Brain-derived_neurotrophic_factor
10.1016/j.jaci.2014.12.1870	Brain-derived_neurotrophic_factor
10.1016/j.phymed.2016.01.005	Beclin-1
10.1016/j.bbrc.2016.02.020	Beclin-1	immunohistochem.*	western.*	stain.*	immunohisto.*	staining
10.1038/jid.2015.45	Beclin-1
10.3892/mmr.2015.3990	Beta-galactosidase	Heme_oxygenase_1	Nuclear_factor_erythroid_2-related_factor_2	western.*	stain.*	Western_blot	staining
10.1038/jhg.2015.61	Beta-galactosidase	Galactocerebrosidase
10.1371/journal.pone.0124837	Beta-galactosidase	western.*	Western_blot
10.1002/stem.1890	Bone_morphogenetic_protein_2	Growth/differentiation_factor_5	collagen_II
10.1387/ijdb.160040mk	Bone_morphogenetic_protein_4
10.1182/blood-2014-08-593582	Bone_morphogenetic_protein_7
10.1016/j.metabol.2015.12.015	Seipin	Insulin	stain.*
10.1002/1873-3468.12167	Cytochrome_P450_27C1
10.1242/jcs.183772	Cadherin-11	Elastin
10.1097/CMR.0000000000000228	Cadherin-1	Mass_Spec.*	immunohistochem.*	immunohisto.*	immunohistochemistry	mass_spectrometry
10.1007/s00194-015-0010-0	Cell_adhesion_molecule_1	E-selectin	P-selectin	immunohistochem.*	stain.*	immunohisto.*	staining
10.1016/j.jaci.2015.01.003	Cell_adhesion_molecule_1	immunohistochem.*	western.*	MS	stain.*	immunohisto.*	immunohistochemistry
10.1016/j.jaci.2014.08.021	Cell_adhesion_molecule_1	immunohistochem.*	immunohisto.*
10.1002/stem.2206	Calbindin
10.1016/j.cyto.2015.01.034	Calcitonin	Caspase-9	Tyrosinase
10.1016/j.bone.2015.08.001	Calcitonin
10.1177/0333102415576723	Calcitonin
10.3892/mmr.2015.3616	Calcitonin	immunohistochem.*	immunohisto.*
10.1038/jid.2015.137	Calcitonin
10.2522/ptj.20140137	Calcitonin	immunohistochem.*	immunohisto.*
10.1523/JNEUROSCI.3993-14.2015	Calcitonin
10.1074/jbc.M114.620864	Calmodulin	Ezrin
10.1017/S0031182016001281	Calreticulin
10.1186/s12934-015-0356-8	Calreticulin	Mass_Spec.*
10.1016/j.jdermsci.2015.06.007	Cathelicidin_antimicrobial_peptide	Sphingosine_kinase_1	immunohistochem.*	western.*	immunohisto.*
10.1016/j.jaci.2015.09.016	Caspase_recruitment_domain-containing_protein_9	Mucosa-associated_lymphoid_tissue_lymphoma_translocation_protein_1
10.1016/j.intimp.2016.06.019	Caspase-1	Thymic_stromal_lymphopoietin	western.*
10.1016/j.cca.2015.12.022	Caspase-1	western.*	Western_blot
10.1016/j.bbrc.2015.10.075	Caspase-1	Interleukin-1_beta
10.1038/jid.2014.551	Caspase-1	Caspase-4	proteom.*
10.1128/mBio.00289-15	Caspase-1	Galectin-8
10.1159/000430169	Caspase-1	western.*	Western_blot
10.1016/j.biopha.2016.05.043	Caspase-3	Cytochrome_c	Fibronectin
10.1016/j.pdpdt.2015.11.003	Caspase-3	western.*
10.1016/j.exer.2016.02.013	Caspase-3	Caspase-8	western.*	stain.*	Western_blot	staining
10.1016/j.exer.2015.11.003	Caspase-3	Caspase-8	Caspase-9
10.1016/j.biopha.2016.01.046	Caspase-3	Tumor_necrosis_factor	Thymic_stromal_lymphopoietin	western.*	Western_blot
10.1186/s12935-016-0287-4	Caspase-3	Cathepsin_B	Cytochrome_c	western.*
10.1097/CAD.0000000000000307	Caspase-3	western.*
10.1097/01.prs.0000475768.68654.03	Caspase-3	Thioredoxin	western.*	Western_blot
10.1159/000444022	Caspase-3	Cytochrome_c	immunohistochem.*	western.*	MS	immunohisto.*	immunohistochemistry
10.1016/j.jphotobiol.2015.06.016	Caspase-3	western.*	stain.*	Western_blot	staining
10.3390/md13063936	Caspase-3	Cytochrome_c
10.1002/ptr.5324	Caspase-3	Caspase-9	western.*	Western_blot
10.1007/s11033-014-3769-2	Caspase-3	Caspase-8	western.*	stain.*	staining
10.1002/ptr.5425	Caspase-8	MS
10.1038/cddis.2015.29	Caspase-14	Filaggrin-2	Filaggrin	Hornerin
10.1113/JP270179	Calsequestrin-2	western.*
10.1371/journal.pone.0162628	Catalase	Peroxisome_proliferator-activated_receptor_alpha
10.1007/s11356-016-6653-x	Catalase	Glutathione_peroxidase_1	Microsomal_glutathione_S-transferase_1
10.18632/oncotarget.9220	Catalase	Cofilin-1
10.1021/acs.jnatprod.5b01132	Catalase	Glutathione_peroxidase_1	Matrix_metalloproteinase-9
10.2147/DDDT.S96581	Catalase	western.*	stain.*
10.1038/jid.2015.28	Aryl_hydrocarbon_receptor	Catalase
10.1111/php.12404	Catalase	Thioredoxin
10.1016/j.vaccine.2014.11.016	Cathepsin_B	Toll-like_receptor_9
10.1016/j.jid.2015.11.032	Cathepsin_G
10.1016/j.freeradbiomed.2014.12.027	Cathepsin_G	Neutrophil_elastase
10.1016/j.jid.2016.05.117	Cathepsin_S	Chymase	Neuromedin-B
10.1038/ncomms8864	Cathepsin_S
10.1089/jir.2015.0056	CREB-binding_protein	Interleukin-4	Involucrin
10.1007/s00709-015-0829-y	Coiled-coil_alpha-helical_rod_protein_1
10.1002/ijc.29336	C-C_motif_chemokine_2	Interleukin-8
10.1182/blood-2015-05-644260	C-C_chemokine_receptor_type_2	Plasminogen
10.1073/pnas.1508990112	C-C_chemokine_receptor_type_2
10.1089/apc.2016.0100	C-C_chemokine_receptor_type_5	C-X-C_chemokine_receptor_type_4
10.1016/j.clinbiochem.2014.11.008	Coiled-coil_domain-containing_protein_158	Titin	proteom.*
10.1523/JNEUROSCI.2423-15.2016	CD2-associated_protein
10.1089/jir.2014.0036	CD40_ligand	Interleukin-21_receptor	Interleukin-21
10.1172/JCI81522	Cytidine_deaminase
10.1007/s00403-014-1524-0	Cytidine_deaminase
10.1016/j.ejphar.2015.03.055	Cyclin-dependent_kinase_2	Glycogen_synthase_kinase-3_beta
10.5021/ad.2015.27.6.667	Cyclin-dependent_kinase_4	western.*	Western_blot
10.1128/JVI.00464-15	Cyclin-dependent_kinase_8
10.1016/j.jdermsci.2015.03.020	Cyclin-dependent_kinase-like_1
10.1111/vde.12188	Corneodesmosin	Claudin-1	Desmocollin-1	Desmoglein-1	stain.*
10.1371/journal.pone.0127957	CCAAT/enhancer-binding_protein_beta
10.1002/jcp.24931	Cystic_fibrosis_transmembrane_conductance_regulator
10.1371/journal.pone.0142981	Carbohydrate_sulfotransferase_15
10.1016/j.jconrel.2016.04.037	Claudin-1	Claudin-4	Occludin
10.1016/j.ajpath.2015.06.021	Claudin-1	Claudin-4
10.1371/journal.pone.0120075	Claudin-5	Tumor_necrosis_factor	MS	stain.*
10.1007/s00204-014-1390-8	Cornifelin	immunohistochem.*	immunohisto.*	immunohistochemistry
10.1136/jnnp-2014-309916	Contactin-1
10.1016/j.jss.2016.03.037	Complement_C3	immunohistochem.*	western.*	immunohisto.*
10.1016/j.imbio.2016.01.005	Complement_C3	western.*
10.1016/j.jid.2016.02.802	Cartilage_oligomeric_matrix_protein							staining
10.1242/jcs.180216	Cartilage_oligomeric_matrix_protein	collagen_I	collagen_XII
10.3390/ijms17030404	Coatomer.*beta	Early_endosome_antigen_1
10.1016/j.jaci.2015.08.020	Coronin-1A
10.1016/j.jid.2016.05.118	Cytochrome_c_oxidase.*1	Cytochrome_c_oxidase.*2	Cytochrome_c_oxidase.*3	Cytochrome_c	collagen_I	collagen_III
10.1109/JSTQE.2016.2561201	Cytochrome_c_oxidase.*1	Cytochrome_c_oxidase.*2	Cytochrome_c_oxidase.*3	Cytochrome_c
10.1016/j.vetpar.2015.11.006	Cytochrome_c_oxidase.*1	Cytochrome_c_oxidase.*2	Cytochrome_c_oxidase.*3	Cytochrome_c
10.1096/fj.14-251363	Aromatase	Estrogen_receptor	Thioredoxin
10.1530/EJE-15-0460	Aromatase
10.5578/mb.27575	C-reactive_protein	MS	stain.*	staining
10.1016/j.jdermsci.2016.04.002	C-reactive_protein	Interleukin-1_beta	Interleukin-8	immunohistochem.*	immunohisto.*
10.5582/irdr.2016.01028	C-reactive_protein	Matrix_metalloproteinase-9
10.1016/j.spinee.2015.12.019	C-reactive_protein
10.1007/s00403-016-1624-0	C-reactive_protein	Myeloperoxidase
10.1111/ced.12670	C-reactive_protein
10.1002/art.39312	C-reactive_protein	Tumor_necrosis_factor	immunohistochem.*	immunohisto.*
10.1177/0956462414562050	C-reactive_protein	Interleukin-2
10.1371/journal.pone.0135175	C-reactive_protein	Interleukin-6
10.1515/hmbci-2015-0017	C-reactive_protein
10.1016/j.jim.2015.01.002	C-reactive_protein
10.1002/ijc.29536	Granulocyte-macrophage_colony-stimulating_factor
10.1007/s00403-015-1545-3	Granulocyte_colony-stimulating_factor_receptor	Granulocyte_colony-stimulating_factor	Tyrosinase
10.1186/s13293-015-0047-5	Granulocyte_colony-stimulating_factor
10.3892/ijo.2015.3010	Chondroitin_sulfate_proteoglycan_4	Proteoglycan_4	western.*
10.1007/s11010-016-2699-9	Connective_tissue_growth_factor	collagen_I	collagen_III	western.*	Western_blot
10.1007/s13770-015-0104-5	Connective_tissue_growth_factor	western.*	stain.*	Western_blot
10.1002/jcb.25455	Connective_tissue_growth_factor
10.1111/jre.12216	Connective_tissue_growth_factor	western.*
10.4062/biomolther.2015.139	Cytochrome_c
10.3892/or.2015.4256	Cytochrome_c
10.1016/j.toxlet.2015.03.008	Cytochrome_c	stain.*
10.1111/exd.13024	Cytochrome_c
10.1016/j.cyto.2016.05.013	Cytochrome_c
10.1038/srep23508	Cytoglobin
10.1038/onc.2015.222	Cytoglobin	western.*
10.1074/jbc.M114.623074	Protein_CYR61	Platelet-derived_growth_factor.*A
10.1007/s00441-015-2258-9	Beta-defensin_103
10.1177/0890334415592402	Dermcidin	Mucin-1
10.1111/jdv.13221	Dermcidin	Prolactin-inducible_protein	Mass_Spec.*	mass_spectrometry	proteom.*
10.3390/molecules21040471	Dermcidin
10.1007/s11011-015-9694-9	Dermcidin	Insulin
10.1007/s00429-014-0764-2	Dermcidin	Pleiotrophin
10.1186/s12885-015-1022-6	Dermcidin	immunohistochem.*	immunohisto.*
10.1111/1346-8138.12664	Dermcidin
10.1093/carcin/bgv162	Ornithine_decarboxylase
10.1093/infdis/jiu455	Ornithine_decarboxylase	immunohistochem.*	immunohisto.*	immunohistochemistry
10.1155/2015/714580	Beta-defensin_1
10.1016/j.fertnstert.2015.12.021	Dermatopontin	immunohistochem.*	western.*	stain.*	immunohisto.*	immunohistochemistry	Western_blot
10.1007/s00401-016-1592-7	Desmin
10.1186/s40478-016-0314-7	Desmin	Plectin
10.1093/hmg/ddv438	Desmin	Plectin
10.1007/s00266-015-0514-8	Desmoplakin	Neutrophil_elastase	Hyaluronan_synthase_1
10.1111/bph.12687	Desmoplakin	western.*	Western_blot
10.1016/j.jsbmb.2014.12.001	7-dehydrocholesterol_reductase
10.1089/scd.2016.0136	Dystrophin
10.1155/2016/4969430	Dystrophin
10.1515/cmble-2015-0024	Dystrophin	stain.*
10.1007/s00403-016-1659-2	Dopamine_beta-hydroxylase	Microphthalmia-associated_transcription_factor	Tyrosinase
10.1186/s13075-016-1011-4	Dopamine_beta-hydroxylase	Endothelin-1
10.1038/srep28820	Desmoglein-3
10.1111/exd.12808	Dual_oxidase_2	Interleukin-8
10.1038/cdd.2015.56	Transcription_factor_E2F1
10.1016/j.celrep.2015.03.024	Transcription_factor_E4F1
10.1038/jid.2014.423	Endothelin-converting_enzyme_1
10.1111/pde.12124	Extracellular_matrix_protein_1
10.1007/s40261-015-0267-9	Eosinophil_cationic_protein
10.1111/php.12400	Endothelin-1	Microphthalmia-associated_transcription_factor	Tyrosinase
10.1016/j.cyro.2015.02.006	Endothelin-1	Tyrosinase	western.*	Western_blot
10.1186/s13075-015-0848-2	Endothelin-1
10.5114/aoms.2016.60970	Endothelin-1	Platelet-derived_growth_factor.*A	Platelet-derived_growth_factor.*B	Stromal_cell-derived_factor_1
10.1111/all.12633	Endothelin-1	Endothelin_B_receptor	immunohistochem.*	immunohisto.*
10.1002/dvg.22845	Endothelin-2
10.1371/journal.pone.0128678	Endothelin_B_receptor	Microphthalmia-associated_transcription_factor
10.1016/j.radonc.2015.08.024	Endoglin	immunohistochem.*	western.*	immunohisto.*	immunohistochemistry	Western_blot
10.1111/ijd.12891	Endoglin	immunohistochem.*	immunohisto.*
10.1210/me.2015-1058	Early_growth_response_protein_1	Estrogen_receptor
10.1111/exd.12788	Early_growth_response_protein_1	Thymic_stromal_lymphopoietin
10.1002/bab.1305	Eukaryotic_translation_initiation_factor_3.*A	Eukaryotic_translation_initiation_factor_3.*C	Eukaryotic_translation_initiation_factor_3.*D	Eukaryotic_translation_initiation_factor_3.*E	Eukaryotic_translation_initiation_factor_3.*F	Eukaryotic_translation_initiation_factor_3.*G	Eukaryotic_translation_initiation_factor_3.*I
10.2337/db15-0863	Neutrophil_elastase	proteom.*
10.1038/srep24880	Neutrophil_elastase
10.1038/srep18302	Neutrophil_elastase	Myeloperoxidase
10.1189/jlb.4AB1114-543R	Neutrophil_elastase
10.1016/j.jphotobiol.2014.12.025	Neutrophil_elastase	Elastin	Fibronectin
10.1177/1933719115625840	Elastin	collagen_IV	collagen_XV
10.1016/j.bmcl.2016.05.068	Elastin	Proliferating_cell_nuclear_antigen
10.1080/21645698.2015.1026524	Elastin	western.*	Western_blot
10.2174/1389201016666150826115814	Elastin	Fibrillin-1	western.*	stain.*	staining
10.1038/cddis.2015.17	Histone_acetyltransferase_p300
10.1111/cmi.12479	Endothelial_protein_C_receptor
10.1038/JID.2015.408	Epiplakin
10.1089/humc.2015.125	Erythropoietin
10.1007/s11010-015-2451-x	Erythropoietin	western.*
10.1155/2015/968927	Erythropoietin
10.1155/2016/2173275	Ermin	Nuclear_factor_erythroid_2-related_factor_2	western.*	Western_blot
10.1371/journal.pone.0134396	Estrogen_receptor	Estrogen_receptor_beta	western.*	Western_blot
10.1245/s10434-014-4174-8	Estrogen_receptor	Progesterone_receptor
10.1089/wound.2014.0597	Estrogen_receptor	MS
10.2217/bmm-2016-0025	Fibulin-1	proteom.*
10.1111/ics.12245	Fibulin-5	Integrin_beta-1
10.1111/ics.12250	Fibrillin-1	collagen_IV	immunohisto.*
10.1016/j.bjps.2014.10.045	Fibrillin-1	immunohistochem.*	western.*	immunohisto.*	Western_blot
10.1111/bjd.14027	Fibrillin-2	stain.*	staining
10.1016/j.lfs.2015.11.027	Squalene_synthase
10.1161/ATVBAHA.116.308017	Fibroblast_growth_factor_12	Myocardin	Platelet-derived_growth_factor.*A
10.1038/jid.2014.312	Fibroblast_growth_factor_2
10.1016/j.biomaterials.2015.12.003	Fibroblast_growth_factor_2
10.1167/iovs.14-15859	Fibroblast_growth_factor_6	stain.*
10.1002/lsm.22316	Fibroblast_growth_factor_7
10.1016/j.ajpath.2015.02.005	Fibroblast_growth_factor_receptor_1
10.1007/s11626-016-0008-2	Fibroblast_growth_factor_receptor_3
10.1007/s10103-015-1863-x	Filaggrin-2
10.1007/s00403-016-1627-x	Filaggrin-2	Filaggrin
10.1371/journal.ppat.1005159	Filaggrin-2
10.1074/jbc.M115.661348	Filaggrin	UDP-glucose_6-dehydrogenase
10.1111/joor.12254	Filaggrin	Involucrin	Matrix_metalloproteinase-9	type_IV_collagen	immunohistochem.*	immunohisto.*
10.4103/0366-6999.174489	Filaggrin	immunohistochem.*	western.*	immunohisto.*
10.1007/s00403-016-1633-z	Filaggrin	immunohistochem.*	western.*	stain.*	immunohisto.*	immunohistochemistry	Western_blot
10.1016/j.jid.2015.11.007	Filaggrin	Involucrin	Occludin
10.1111/ijd.12806	Filaggrin	Involucrin	western.*	Western_blot
10.1186/s12934-015-0358-6	Filaggrin	Involucrin	western.*	Western_blot
10.5021/ad.2015.27.4.364	Filaggrin	Loricrin	western.*	Western_blot
10.1007/s11033-014-3765-6	Filaggrin	western.*
10.1111/exd.12571	Filaggrin	Loricrin
10.1590/1414-431X20144047	Filaggrin	Loricrin	western.*
10.3899/jrheum.141070	Fibronectin	type_I_collagen	western.*
10.1111/ced.12888	Fibronectin	type_IV_collagen	western.*
10.1002/jbm.a.35770	Fibronectin	MS
10.1016/j.jid.2015.08.001	Fibronectin	proteom.*
10.1007/s00441-015-2285-6	Fibronectin	Tenascin	stain.*
10.3727/096368916X690854	Fibronectin	Interleukin-6	Insulin	western.*
10.4323/rjlm.2015.91	Fibronectin	P-selectin	immunohistochem.*	immunohisto.*	immunohistochemistry
10.1016/j.biopha.2015.02.013	Fibronectin	type_I_collagen	western.*	stain.*
10.1111/acel.12298	Fibronectin	Granzyme_B
10.1038/jid.2014.328	Follistatin
10.1128/JVI.00234-15	Furin	Kallikrein-8
10.1016/j.fsi.2014.12.022	Furin	Tumor_necrosis_factor
10.1016/j.jid.2016.05.101	Glucocorticoid_receptor	Mineralocorticoid_receptor
10.3892/mmr.2016.5528	Glucocorticoid_receptor
10.1021/acs.molpharmaceut.6b00230	Glucocorticoid_receptor
10.1186/s12934-016-0450-6	Glucocorticoid_receptor	MS
10.1097/CMR.0000000000000230	Gamma-interferon-inducible_lysosomal_thiol_reductase	immunohistochem.*	stain.*	immunohisto.*	staining
10.1111/ijs.12391	Glutamine_synthetase
10.1007/s11626-015-9866-2	Glucagon	Insulin
10.1136/annrheumdis-2014-205577	Granulysin
10.1038/jid.2015.165	Granulysin
10.1080/2162402X.2015.1036213	Granulysin
10.1111/imm.12509	Granzyme_B
10.1128/CVI.00773-14	Granzyme_B
10.1038/jid.2015.241	Glutamate_receptor_1	Metabotropic_glutamate_receptor_1	stain.*	staining
10.5966/sctm.2015-0059	Glycogen_synthase_kinase-3_beta	Thyrotropin.*beta
10.3892/ijmm.2015.2316	Glycogen_synthase_kinase-3_beta
10.1371/journal.pone.0129851	Glycogen_synthase_kinase-3_beta
10.1038/jid.2014.439	Glutathione_S-transferase_Mu_1	Nuclear_factor_erythroid_2-related_factor_2	MS
10.1016/j.jdermsci.2015.10.016	Histone_H4	Retinoic_acid_receptor_beta
10.4049/jimmunol.1502492	Hemoglobin.*beta
10.1073/pnas.1522821113	Histone_deacetylase_3	Nuclear_receptor_corepressor_1
10.1016/j.theriogenology.2015.03.016	Huntingtin	MS
10.1016/j.ajpath.2015.02.009	Hepatocyte_growth_factor_activator	Hepatocyte_growth_factor	immunohistochem.*	immunohisto.*
10.1042/BJ20141236	Hepatocyte_growth_factor_activator	Hepatocyte_growth_factor
10.3892/mmr.2015.3409	Hepatocyte_growth_factor	Stromal_cell-derived_factor_1
10.1097/CMR.0000000000000269	Hepatocyte_growth_factor
10.1111/exd.12588	Heme_oxygenase_1
10.1016/j.redox.2016.03.002	Heme_oxygenase_1
10.1093/toxsci/kfv148	Heme_oxygenase_1
10.1093/rheumatology/keu325	Heterogeneous_nuclear_ribonucleoprotein_K	stain.*	staining	proteom.*
10.1016/j.jaci.2015.08.007	Hematopoietic_prostaglandin_D_synthase
10.1371/journal.pone.0132367	Histamine_H1_receptor	stain.*	staining
10.1159/000381340	Histamine_H4_receptor
10.1080/03008207.2016.1182997	Hyaluronidase-1	collagen_I	stain.*	staining
10.4049/jimmunol.1402356	Hyaluronidase-2
10.1093/glycob/cww019	Hyaluronan_synthase_2
10.1038/jid.2014.422	Hyaluronan_synthase_2
10.1111/jcmm.12534	"Indoleamine_2,3-dioxygenase_1"
10.1016/j.gene.2016.07.066	Intercellular_adhesion_molecule_1	Tumor_necrosis_factor
10.1371/journal.pone.0120411	Intercellular_adhesion_molecule_1
10.1159/000373955	Intercellular_adhesion_molecule_1	Tumor_necrosis_factor	immunohistochem.*	western.*	stain.*	immunohisto.*	immunohistochemistry
10.1038/bjc.2015.450	Eukaryotic_translation_initiation_factor_4E	immunohistochem.*	stain.*	immunohisto.*
10.1080/2162402X.2015.1047584	Interferon_beta
10.1186/s12906-015-0902-2	Interferon_gamma	Tumor_necrosis_factor	western.*
10.1111/pim.12202	Interferon_gamma
10.3389/fimmu.2015.00313	Interferon_gamma
10.1371/journal.pone.0123591	Interferon_gamma
10.1093/infdis/jiu406	Interferon_gamma	Tumor_necrosis_factor
10.1038/ncomms7537	Interferon-related_developmental_regulator_1
10.2147/DDDT.S91968	Insulin-like_growth_factor_1_receptor	western.*	Western_blot
10.1038/srep27632	Insulin-like_growth_factor_I
10.1111/imm.12562	Interleukin-10	Interleukin-6
10.1038/srep20922	Interleukin-10	Decorin
10.1155/2016/8654937	Interleukin-10	type_I_collagen
10.3892/or.2015.4241	Interleukin-10	type_II_collagen	western.*	Western_blot
10.1111/wrr.12308	Interleukin-10	collagen_I	immunohistochem.*	immunohisto.*
10.1371/journal.pntd.0003875	Interleukin-10	Interleukin-6	Tumor_necrosis_factor	Toll-interacting_protein
10.1128/IAI.02831-14	Interleukin-10	Interleukin-2
10.1038/icb.2015.77	Interleukin-12.*beta
10.1139/cjpp-2015-0166	Interleukin-13	Thymic_stromal_lymphopoietin
10.1002/art.39658	Interleukin-13	Tumor_necrosis_factor	Tumor_necrosis_factor_receptor_superfamily_member_12A
10.1182/blood-2014-07-590398	Interleukin-13
10.1111/exd.12992	Interleukin-15	Involucrin	western.*
10.1111/acel.12341	Interleukin-15
10.1089/ped.2014.0482	Interleukin-17F
10.1111/imm.12528	Interleukin-17A	Thymic_stromal_lymphopoietin
10.1128/IAI.01061-15	Interleukin-17A							staining
10.1128/IAI.03057-14	Interleukin-17A
10.1111/exd.12691	Interleukin-17A	Interleukin-22
10.1007/s10753-014-0064-2	Interleukin-18	immunohistochem.*	western.*	immunohisto.*	Western_blot
10.1371/journal.pone.0161580	Interleukin-1_alpha
10.1124/jpet.114.218818	Interleukin-1_alpha
10.1007/s10753-016-0388-1	Interleukin-1_beta	Tumor_necrosis_factor	Thymic_stromal_lymphopoietin
10.1371/journal.pone.0158777	Interleukin-1_beta
10.1016/j.jdermsci.2015.12.008	Interleukin-1_beta	Interleukin-6	Interleukin-8
10.1016/j.exphem.2016.02.002	Interleukin-1_beta	Interleukin-6
10.1126/scitranslmed.aaf1471	Interleukin-1_beta	Pyrin
10.1111/php.12549	Interleukin-1_beta	Matrix_metalloproteinase-9
10.1186/s13075-015-0696-0	Interleukin-1_beta
10.1016/j.jep.2015.03.080	Interleukin-1_beta
10.1166/jnn.2015.9607	Interleukin-1_beta
10.1111/jcmm.12634	Interleukin-22
10.1371/journal.pone.0119872	Interleukin-22	western.*
10.1016/j.vetimm.2016.03.018	Interleukin-2_receptor.*alpha	Interleukin-2	immunohistochem.*	immunohisto.*
10.1016/j.jaut.2015.10.005	Interleukin-2
10.1007/978-1-4939-3139-2_2	Interleukin-2
10.1016/j.humpath.2015.02.010	Interleukin-2
10.1038/srep22835	Interleukin-31
10.1097/JIM.0000000000000213	Interleukin-33
10.1038/jid.2015.85	Interleukin-33
10.3892/ijmm.2014.2001	Interleukin-34
10.1189/jlb.4A0315-087R	Interleukin-36_gamma	western.*	Western_blot
10.1016/j.jdermsci.2014.12.001	Interleukin-37	western.*
10.1016/j.immuni.2015.09.005	Interleukin-4_receptor.*alpha	Interleukin-4
10.1371/journal.pone.0151758	Interleukin-4	Signal_transducer_and_activator_of_transcription_6
10.1111/bjd.14012	Interleukin-4	Interleukin-8	Thymic_stromal_lymphopoietin
10.1371/journal.pone.0146451	Interleukin-4
10.1007/s00253-015-6455-y	Interleukin-4	MS
10.1002/stem.1913	Interleukin-4
10.1002/art.38948	Interleukin-4
10.1007/s11418-014-0856-6	Interleukin-6	stain.*	staining
10.1124/jpet.115.229369	Interleukin-6	Platelet-derived_growth_factor.*A	Platelet-derived_growth_factor.*B
10.1177/1535370214555663	Interleukin-6
10.3233/CH-151982	Interleukin-6
10.1111/php.12595	Interleukin-6
10.1111/ijfs.13123	Interleukin-6
10.1016/j.peptides.2016.04.005	Interleukin-6	Plasminogen	Tumor_necrosis_factor
10.18632/oncotarget.8300	Interleukin-6							Eukaryotic_translation_initiation_factor_3.*K	Eukaryotic_translation_initiation_factor_3.*L	Eukaryotic_translation_initiation_factor_3.*M
10.1111/exd.12914	Interleukin-6
10.1038/jid.2015.320	Interleukin-6
10.1016/j.chembiol.2015.09.013	Interleukin-6
10.3390/ma8105376	Interleukin-6	Tumor_necrosis_factor
10.1016/j.toxlet.2015.06.011	Interleukin-6
10.1016/j.jcyt.2015.04.001	Interleukin-6
10.1111/php.12427	Interleukin-6
10.1111/exd.12712	Interleukin-6	stain.*
10.1021/acs.biochem.5b00392	Interleukin-6
10.3892/ijmm.2015.2146	Interleukin-6
10.1002/art.38901	Interleukin-6	Toll-like_receptor_4
10.2522/ptj.20130306	Interleukin-6	Tumor_necrosis_factor
10.3892/etm.2016.3263	Interleukin-7	Wiskott-Aldrich_syndrome_protein	immunohistochem.*	stain.*	immunohisto.*	staining
10.1002/ptr.5354	Interleukin-8
10.4103/0366-6999.169106	Interleukin-8
10.1016/j.phymed.2014.12.002	Interleukin-8
10.1111/myc.12456	Interleukin-8
10.1155/2016/2581876	Interleukin-8
10.1002/tox.22016	Interleukin-8
10.1128/IAI.00887-15	Interleukin-8	Toll-like_receptor_2
10.1111/jre.12271	Interleukin-8	immunohistochem.*	stain.*	immunohisto.*	immunohistochemistry	staining
10.3892/mmr.2015.4342	Interleukin-8	Tumor_necrosis_factor
10.1002/jcp.24955	Interleukin-8
10.3892/mmr.2015.4723	Inhibitor_of_growth_protein_2	immunohistochem.*	immunohisto.*
10.1016/j.aca.2015.09.036	Insulin	Mass_Spec.*	mass_spectrometry
10.1111/cup.12501	Insulin	stain.*
10.1016/j.cbpb.2014.12.004	Insulin	Thioredoxin
10.1016/j.jid.2016.02.814	Involucrin	Parathyroid_hormone	Tuberoinfundibular_peptide_of_39_residues
10.1038/JID.2015.400	Involucrin	Methylosome_protein_50
10.1016/j.jdermsci.2015.06.017	Interferon_regulatory_factor_3	western.*
10.1074/jbc.M115.649301	Interferon_regulatory_factor_3
10.1007/s00403-014-1506-2	Interferon_regulatory_factor_6
10.1074/jbc.M115.709212	Intelectin-1
10.1007/s13577-013-0087-2	Junctional_adhesion_molecule_A	western.*	Western_blot
10.1038/srep25804	Kelch-like_ECH-associated_protein_1
10.1016/j.ejmech.2015.02.008	Kallikrein-7
10.1186/s13071-015-1022-z	Plasma_kallikrein	Prothrombin	western.*
10.3892/mmr.2016.4942	Beta-klotho
10.1016/j.mvr.2016.05.005	Klotho	immunohistochem.*	western.*	immunohisto.*	Western_blot
10.1002/lsm.22341	Keratin-associated_protein_4-12
10.1515/aoas-2015-0041	Alpha-lactalbumin	Lactadherin
10.2340/00015555-2059	Laminin.*alpha-3	Laminin.*alpha-5	Laminin.*gamma-1	Laminin.*gamma-2	type_IV_collagen
10.1111/jcmm.12616	Lipocalin-1
10.1007/s10735-015-9616-5	Lymphoid_enhancer-binding_factor_1	Proliferating_cell_nuclear_antigen
10.1016/j.fsi.2016.01.010	Galectin-1
10.1016/j.gene.2015.11.025	Galectin-1
10.1007/s00262-015-1788-z	Galectin-1	immunohistochem.*	stain.*	immunohisto.*	immunohistochemistry	staining
10.1093/glycob/cwv020	Galectin-1
10.1371/journal.pone.0159177	Galectin-3
10.1007/s00403-015-1564-0	Galectin-3	immunohistochem.*	immunohisto.*
10.1016/j.jid.2016.01.014	Galectin-3
10.1002/cbin.10582	Galectin-3
10.1371/journal.pone.0119031	Galectin-7
10.1002/iid3.101	Galectin-9
10.1016/j.fsi.2016.03.032	Galectin-9	immunohistochem.*	western.*	immunohisto.*	immunohistochemistry	Western_blot
10.1371/journal.pone.0121242	Leptin_receptor	Leptin	immunohistochem.*	immunohisto.*
10.1111/exd.12566	Leptin_receptor	Leptin
10.1371/journal.pone.0158408	Leptin	Suppressor_of_cytokine_signaling_3	Signal_transducer_and_activator_of_transcription_3
10.1097/PAI.0000000000000187	Leptin	immunohistochem.*	immunohisto.*	immunohistochemistry
10.1016/j.bbi.2015.02.022	Leukemia_inhibitory_factor	Vesicular_acetylcholine_transporter
10.3791/52831	Leukemia_inhibitory_factor	Nestin	stain.*	staining
10.1084/jem.20140280	Leukemia_inhibitory_factor
10.1186/s12885-015-1177-1	Leukemia_inhibitory_factor	immunohistochem.*	immunohisto.*
10.1002/biof.1274	Lipoprotein_lipase
10.1152/ajpendo.00464.2015	Hormone-sensitive_lipase
10.1016/j.jdermsci.2015.03.006	Lysophosphatidic_acid_receptor_6
10.1159/000368806	Lecithin_retinol_acyltransferase
10.1016/j.yjmcc.2015.04.007	Lumican	Decorin	immunohistochem.*	western.*	immunohisto.*	immunohistochemistry	Western_blot
10.1371/journal.pone.0154594	L-selectin
10.1074/jbc.M115.650051	L-selectin	E-selectin
10.1159/000446367	E-selectin	immunohistochem.*	immunohisto.*
10.1074/jbc.M115.702126	P-selectin
10.3892/ijo.2015.2828	P-selectin
10.1016/j.ajhg.2015.01.007	Mitogen-activated_protein_kinase_kinase_kinase_3
10.1016/j.immuni.2016.06.021	Mitochondrial_antiviral-signaling_protein
10.1111/exd.12890	Melanocortin_receptor_4	immunohistochem.*	immunohisto.*
10.1038/cr.2016.93	Microcephalin
10.1038/jid.2015.44	Mineralocorticoid_receptor
10.1038/onc.2015.218	Multidrug_resistance_protein_3
10.3390/toxins8040095	Pyrin
10.1038/srep29189	Melanophilin	western.*	Western_blot
10.1111/age.12383	Melanophilin	Kit_ligand
10.1159/000371819	Menin
10.1074/jbc.M115.642868	Methylosome_protein_50
10.1093/hmg/ddv184	Mitofusin-2	Plectin
10.1371/journal.ppat.1005340	Mitoferrin-1
10.1186/s13071-015-1198-2	Macrophage_migration_inhibitory_factor	MS	proteom.*
10.1371/journal.pone.0122482	Macrophage_migration_inhibitory_factor
10.1111/1750-3841.13380	Microphthalmia-associated_transcription_factor	Tyrosinase	western.*
10.1155/2016/5860296	Microphthalmia-associated_transcription_factor	Tyrosinase	western.*
10.1038/JID.2015.365	Microphthalmia-associated_transcription_factor	Secreted_frizzled-related_protein_2	Tyrosinase
10.1016/j.sjbs.2015.03.009	Microphthalmia-associated_transcription_factor	Tyrosinase	western.*					staining
10.3390/ijms161024219	Microphthalmia-associated_transcription_factor	Tyrosinase	western.*
10.3390/ijms16048772	Microphthalmia-associated_transcription_factor	Tyrosinase	western.*	Western_blot
10.1007/s00403-014-1489-z	Microphthalmia-associated_transcription_factor	Tyrosinase	western.*	stain.*	staining
10.1016/j.jid.2016.01.020	Microphthalmia-associated_transcription_factor	Vascular_endothelial_growth_factor_C
10.1074/jbc.M115.643551	Midkine	proteom.*
10.1016/j.molimm.2015.05.019	Interstitial_collagenase	western.*	Western_blot
10.1093/mutage/geu071	Matrix_metalloproteinase-9	western.*	stain.*
10.1016/j.jplph.2016.06.001	Myotubularin
10.1007/s10522-015-9605-9	Nicotinamide_phosphoribosyltransferase
10.1111/pcmr.12420	Nicotinamide_phosphoribosyltransferase
10.3791/52298	Nestin
10.1093/hmg/ddv103	Neurofibromin
10.1002/jat.3251	Nuclear_factor_erythroid_2-related_factor_2
10.1111/bjd.14223	Nicastrin	immunohistochem.*	western.*	immunohisto.*	immunohistochemistry
10.1038/cmi.2015.77	Nucleotide-binding_oligomerization_domain-containing_protein_2	Toll-like_receptor_2
10.1016/j.freeradbiomed.2016.04.194	NADPH_oxidase_4
10.1016/j.biomaterials.2015.07.005	NADPH_oxidase_4
10.7150/ijbs.13382	Nucleophosmin	western.*
10.1016/j.jprot.2015.03.007	Nucleophosmin	Mass_Spec.*	stain.*	staining	proteom.*
10.1016/j.ejphar.2015.03.088	Neuropilin-1
10.1016/j.ajpath.2015.11.021	Neuropilin-1
10.1242/bio.010918	Neuropilin-1
10.1111/wrr.12339	Nucleolin
10.1371/journal.pone.0130546	Nucleolin	Mass_Spec.*	western.*
10.1016/j.yexcr.2016.05.004	Occludin	Tumor_necrosis_factor
10.1016/j.diff.2015.10.001	Osteocalcin	immunohistochem.*	immunohisto.*
10.1111/ijd.13024	Osteocalcin
10.1016/j.apsusc.2015.11.003	Osteocalcin	Runt-related_transcription_factor_2
10.1016/j.joen.2015.08.024	Osteopontin	immunohistochem.*	western.*	immunohisto.*
10.1111/evj.12372	Osteopontin	immunohistochem.*	stain.*	immunohisto.*
10.1002/bdd.1956	Phospholipase_A2	Cytosolic_phospholipase_A2
10.1016/j.toxicon.2016.02.004	Phospholipase_A2	Prothrombin
10.1002/jmr.2462	Phospholipase_A2	Cytosolic_phospholipase_A2
10.1038/jid.2015.156	Pituitary_adenylate_cyclase-activating_polypeptide
10.1371/journal.pone.0162742	Platelet-activating_factor_acetylhydrolase
10.3892/mmr.2016.4822	Plasminogen_activator_inhibitor_1	Plasminogen
10.2337/db14-1174	Plasminogen_activator_inhibitor_1	Plasminogen
10.1016/j.actbio.2015.07.036	Palladin
10.1136/annrheumdis-2014-205326	Proliferating_cell_nuclear_antigen	Plasminogen	Urokinase-type_plasminogen_activator
10.1016/j.cellsig.2015.03.009	Proliferating_cell_nuclear_antigen	Mass_Spec.*	mass_spectrometry
10.1016/j.taap.2015.02.003	Proliferating_cell_nuclear_antigen	Myeloperoxidase	immunohistochem.*	immunohisto.*	immunohistochemistry
10.1080/19768354.2014.997289	Proliferating_cell_nuclear_antigen	immunohistochem.*	western.*	stain.*	immunohisto.*	staining
10.1016/j.ajpath.2016.06.020	Podoplanin	Tumor_necrosis_factor
10.1093/AJCP/AQW115	Pigment_epithelium-derived_factor	immunohistochem.*	immunohisto.*
10.1111/exd.12883	Eosinophil_peroxidase
10.1021/tx500458k	Myeloperoxidase	Mass_Spec.*	western.*	mass_spectrometry
10.1007/s00253-014-5930-1	N-acetylmuramoyl-L-alanine_amidase	Mass_Spec.*	mass_spectrometry
10.1016/j.jdermsci.2015.03.018	Biglycan	Xylosyltransferase_1	western.*	Western_blot
10.1002/mrd.22488	Biglycan	Decorin	western.*
10.1007/s10103-015-1787-5	Decorin	MS	stain.*	staining
10.3109/03008207.2015.1023433	Decorin	Tenomodulin
10.1080/09168451.2016.1153957	Decorin	Syndecan-1
10.1073/pnas.1600561113	Pituitary-specific_positive_transcription_factor_1
10.1111/all.12764	Phospholipase_D1
10.1093/hmg/ddv066	Plectin	western.*	Western_blot
10.1136/annrheumdis-2015-207803	Plasminogen	Urokinase-type_plasminogen_activator	immunohistochem.*	stain.*	immunohisto.*	staining
10.1167/iovs.15-18206	Plasminogen	stain.*	proteom.*
10.1158/0008-5472.CAN-15-0378	Plasminogen	Urokinase-type_plasminogen_activator
10.1074/jbc.M114.606343	Plasminogen	Urokinase-type_plasminogen_activator
10.1016/j.jid.2016.01.029	Plasminogen
10.1160/TH15-08-0653	Plasminogen
10.1074/jbc.M115.655365	Plasminogen
10.1089/lrb.2015.0004	Plasminogen	Tumor_necrosis_factor	immunohistochem.*	immunohisto.*
10.1097/MD.0000000000001327	Proteolipid_protein_2
10.1038/srep24226	Phosphomevalonate_kinase
10.1074/jbc.M115.675082	Purine_nucleoside_phosphorylase
10.1021/jacs.5b08451	DNA_polymerase_eta
10.1016/j.dnarep.2015.02.006	DNA_polymerase_eta	DNA_polymerase_iota
10.1093/nar/gkv076	DNA_polymerase_eta
10.1371/journal.pone.0117139	Periostin	western.*	stain.*	Western_blot	staining
10.1111/jre.12277	Periostin	western.*
10.1177/0300985815574007	Periostin	immunohistochem.*	immunohisto.*
10.1016/j.matbio.2015.03.003	Periostin	Tumor_necrosis_factor
10.3892/ijmm.2015.2237	Peroxisome_proliferator-activated_receptor_gamma	Runt-related_transcription_factor_3
10.3109/14397595.2014.1001311	Peroxisome_proliferator-activated_receptor_gamma	immunohistochem.*	western.*	immunohisto.*	immunohistochemistry
10.1371/journal.pone.0126762	Progesterone_receptor
10.1186/s12900-016-0066-4	Progesterone_receptor
10.1038/onc.2015.459	DNA-dependent_protein_kinase_catalytic_subunit
10.1371/journal.pone.0152904	Prostasin
10.1016/j.bone.2016.01.024	Parathyroid_hormone	Sclerostin
10.1007/s12020-015-0548-3	Parathyroid_hormone
10.1128/JVI.01415-15	Nectin-1
10.1128/JVI.02917-14	Nectin-1
10.1172/JCI85738	Ras-related_C3_botulinum_toxin_substrate_1	Zinc_finger_protein_750
10.1111/exd.12879	Retinol-binding_protein_4
10.1038/srep07977	Repetin
10.1016/j.bbadis.2015.07.002	Equilibrative_nucleoside_transporter_3	immunohistochem.*	western.*	immunohisto.*	Western_blot
10.1371/journal.pone.0129273	Membrane-associated_transporter_protein	Tyrosinase
10.3892/mmr.2015.3462	Membrane-associated_transporter_protein
10.1007/s10735-016-9693-0	Syndecan-4
10.5966/sctm.2015-0274	Stromal_cell-derived_factor_1	Vascular_endothelial_growth_factor_A
10.1177/0300985815612556	Splicing_factor_3B.*1	Splicing_factor_3B.*2	Splicing_factor_3B.*3	Splicing_factor_3B.*5	Splicing_factor_3B.*6	Translocating_chain-associated_membrane_protein_1
10.1016/j.jid.2016.05.123	Mothers_against_decapentaplegic_homolog_2	Toll-like_receptor_2
10.1038/jid.2014.375	Suppressor_of_cytokine_signaling_3
10.1002/jcp.24706	Transcription_factor_Sp1
10.1158/1078-0432.CCR-14-1962	Sphingosine_kinase_1
10.1371/journal.pone.0154124	Stabilin-2	MS
10.1016/j.jaci.2015.03.051	Signal_transducer_and_activator_of_transcription_3
10.1016/j.jaci.2015.11.024	Signal_transducer_and_activator_of_transcription_3
10.1016/j.cellsig.2015.08.005	Signal_transducer_and_activator_of_transcription_3
10.1016/j.jaci.2014.12.1868	Signal_transducer_and_activator_of_transcription_3
10.1111/cas.12608	Signal_transducer_and_activator_of_transcription_3
10.1016/j.prp.2015.07.009	Stathmin
10.1371/journal.pone.0159482	Synaptophysin
10.1089/rej.2014.1620	Alpha-synuclein	western.*
10.1038/icb.2016.4	Microtubule-associated_protein_tau
10.1093/hmg/ddw046	Tafazzin
10.1007/s00414-015-1251-x	Transcription_factor_7	western.*	Western_blot
10.1007/s10561-015-9542-5	Tenascin	stain.*	staining
10.1007/s13770-014-0116-6	Telomerase_reverse_transcriptase	western.*	Western_blot
10.1016/j.abb.2015.11.029	Thioredoxin							Western_blot	staining
10.1371/journal.pone.0158293	Prothrombin
10.3892/br.2016.707	TERF1-interacting_nuclear_factor_2
10.1111/jdv.13172	Toll-like_receptor_2	western.*
10.1128/JVI.00354-15	Toll-like_receptor_3
10.1161/CIRCULATIONAHA.113.007394	Toll-like_receptor_3	immunohistochem.*	immunohisto.*
10.1038/jid.2015.32	Interleukin-6	Toll-like_receptor_4	Thrombomodulin
10.1111/tid.12332	Toll-like_receptor_5
10.1002/art.39655	Toll-like_receptor_9	western.*	Western_blot
10.1016/j.phymed.2015.09.006	Tumor_necrosis_factor	western.*	Western_blot
10.1186/s12906-016-1317-4	Tumor_necrosis_factor	western.*
10.4103/0366-6999.183427	Tumor_necrosis_factor	Thymic_stromal_lymphopoietin	western.*	Western_blot
10.1016/j.tjog.2015.10.012	Tumor_necrosis_factor	Mass_Spec.*	mass_spectrometry	proteom.*
10.1128/MCB.00878-15	Tumor_necrosis_factor	immunohistochem.*	MS	immunohisto.*
10.1016/j.jaci.2014.12.1936	Tumor_necrosis_factor	Thymic_stromal_lymphopoietin
10.1158/1078-0432.CCR-14-2829	Tumor_necrosis_factor	immunohistochem.*	western.*	stain.*	immunohisto.*	immunohistochemistry	staining
10.1016/flep.2015.05.039	Tumor_necrosis_factor	MS
10.1016/j.fsi.2015.04.032	Tumor_necrosis_factor	immunohistochem.*	western.*	immunohisto.*	Western_blot
10.3892/mmr.2015.3184	Tumor_necrosis_factor	western.*	stain.*	Western_blot	staining
10.1371/journal.pone.0116945	Triosephosphate_isomerase
10.1111/jcmm.12671	Thrombopoietin	proteom.*
10.1371/journal.ppat.1005011	Thrombomodulin	immunohistochem.*	stain.*	immunohisto.*	immunohistochemistry
10.1089/scd.2016.0156	Trichohyalin
10.4103/1673-5374.162770	Transient_receptor_potential_cation_channel_subfamily_V_member_1	stain.*	staining
10.2147/DDDT.S94056	Thymic_stromal_lymphopoietin	western.*	stain.*	Western_blot	staining
10.1111/pai.12482	Thymic_stromal_lymphopoietin	MS
10.1073/pnas.1519906113	Tristetraprolin
10.1111/jphp.12524	Tyrosinase	western.*
10.1016/j.jdermsci.2015.10.019	Tyrosinase	western.*
10.3892/ijmm.2015.2348	Tyrosinase	western.*	Western_blot
10.5851/kosfa.2015.35.5.707	Tyrosinase	western.*
10.3892/mmr.2015.3438	Tyrosinase	western.*
10.1093/abbs/gmv040	Tyrosinase	western.*	Western_blot
10.1080/09540105.2014.950202	Tyrosinase	western.*
10.3390/ijms160510470	Tyrosinase	western.*
10.1016/j.jdermsci.2015.02.020	Tyrosinase	western.*
10.1038/jid.2014.461	Tyrosinase	MS
10.1097/TP.0000000000000561	Vascular_endothelial_growth_factor_C	Vascular_endothelial_growth_factor_receptor_3	immunohistochem.*	immunohisto.*
10.1186/s12885-016-2259-4	Vascular_endothelial_growth_factor_D	immunohistochem.*	western.*	immunohisto.*	immunohistochemistry
10.1159/000445613	Vimentin	western.*	stain.*	staining
10.1371/journal.pone.0155490	Vinculin
10.1016/j.biomaterials.2015.09.019	Vinculin	stain.*
10.1371/journal.pone.0120672	Vinculin
10.1111/ics.12167	Vinculin	western.*	Western_blot
10.1371/journal.pone.0147709	Vitronectin
10.3892/ijmm.2015.2215	Zinc_finger_E-box-binding_homeobox_1
_10.1016/j.jid.2016.03.038	Mass_Spec.*
10.1093/jme/tjv247	Mass_Spec.*	MS	mass_spectrometry	proteom.*
10.1016/j.jep.2016.03.054	Mass_Spec.*	western.*	stain.*	mass_spectrometry	Western_blot	staining
10.1111/wrr.12425	Mass_Spec.*	mass_spectrometry
10.1039/c4mt00316k	Mass_Spec.*
10.1111/vop.12190	Mass_Spec.*	mass_spectrometry	proteom.*
10.1016/j.cbi.2015.06.008	Mass_Spec.*
10.1002/ppap.201500162	Mass_Spec.*	mass_spectrometry
10.1038/srep27870	Mass_Spec.*
10.1016/j.bbrc.2015.07.161	Mass_Spec.*	western.*
10.3390/ijms17040445	Mass_Spec.*	proteom.*
10.1016/j.febslet.2015.09.012	Mass_Spec.*
10.1134/S0006297915040069	Mass_Spec.*	mass_spectrometry
10.1016/j.msec.2016.05.109	Mass_Spec.*	mass_spectrometry
10.1371/journal.pone.0132439	Mass_Spec.*	mass_spectrometry	proteom.*
10.1111/jocd.12135	Mass_Spec.*	immunohistochem.*	immunohisto.*	immunohistochemistry
10.1073/pnas.1609724113	Mass_Spec.*	mass_spectrometry
10.1074/mcp.M115.057695	Mass_Spec.*	mass_spectrometry	proteom.*
10.1016/j.procbio.2016.04.023	Mass_Spec.*	mass_spectrometry	proteom.*
10.1124/dmd.116.069377	Mass_Spec.*	western.*
10.1158/0008-5472.CAN-16-0651	Mass_Spec.*	proteom.*
10.1016/j.bbrc.2016.05.093	Mass_Spec.*
10.1111/bjd.14521	Mass_Spec.*
10.1111/cea.12740	Mass_Spec.*	western.*	mass_spectrometry
10.1016/j.bbapap.2016.03.012	Mass_Spec.*	proteom.*
10.1074/jbc.M116.726406	Mass_Spec.*
10.1016/j.chroma.2016.04.043	Mass_Spec.*	mass_spectrometry
10.1136/annrheumdis-2015-207509	Mass_Spec.*	mass_spectrometry
10.1002/bmc.3616	Mass_Spec.*	mass_spectrometry
10.1038/srep25919	Mass_Spec.*	MS	mass_spectrometry
10.1016/j.ejmech.2016.02.041	Mass_Spec.*
10.1007/s12274-016-1028-7	Mass_Spec.*	stain.*	mass_spectrometry
10.3945/jn.115.227132	Mass_Spec.*	mass_spectrometry
10.1186/s13287-016-0310-7	Mass_Spec.*	MS	mass_spectrometry	proteom.*
10.1097/SAP.0000000000000754	Mass_Spec.*	mass_spectrometry
10.1093/hmg/ddw001	Mass_Spec.*	immunohistochem.*	western.*	immunohisto.*	immunohistochemistry	mass_spectrometry
10.1074/mcp.M115.053363	Mass_Spec.*	mass_spectrometry	proteom.*
10.1371/journal.pone.0149894	Mass_Spec.*	western.*	stain.*	stain
10.1016/j.jprot.2015.11.026	Mass_Spec.*	MS	mass_spectrometry	proteom.*
10.1016/j.ejpb.2015.12.002	Mass_Spec.*
10.1007/s00248-015-0670-z	Mass_Spec.*	MS	mass_spectrometry
10.1371/journal.pntd.0004351	Mass_Spec.*	MS	mass_spectrometry
10.1039/c5md00414d	Mass_Spec.*	mass_spectrometry
10.1186/s12940-015-0079-7	Mass_Spec.*	MS
10.1099/ijsem.0.000648	Mass_Spec.*	mass_spectrometry
10.3390/min5040528	Mass_Spec.*	mass_spectrometry
10.1186/s40463-015-0104-4	Mass_Spec.*	mass_spectrometry	proteom.*
10.1371/journal.pone.0142871	Mass_Spec.*	mass_spectrometry	proteom.*
10.1016/j.jas.2015.08.012	Mass_Spec.*	mass_spectrometry
10.1016/j.jprot2015.07.007	Mass_Spec.*	proteom.*
10.1007/s13346-015-0232-4	Mass_Spec.*	mass_spectrometry
10.1007/s12272-014-0525-z	Mass_Spec.*	mass_spectrometry
10.1128/JVI.00911-15	Mass_Spec.*
10.1186/s12879-015-0984-y	Mass_Spec.*	mass_spectrometry
10.1116/1.4919015	Mass_Spec.*
10.1016/j.molimm.2015.02.024	Mass_Spec.*	mass_spectrometry
10.1371/journal.pone.0126481	Mass_Spec.*	mass_spectrometry
10.1371/journal.pone.0126366	Mass_Spec.*
10.1096/fj.14-260513	Mass_Spec.*
10.1128/CVI.00760-14	Mass_Spec.*	western.*	MS	Western_blot
10.1016/j.bone.2015.01.004	Mass_Spec.*	mass_spectrometry
10.1021/ac504488k	Mass_Spec.*	mass_spectrometry
10.1002/ejic.201403192	Mass_Spec.*
10.1016/j.jpba.2014.11.050	Mass_Spec.*	mass_spectrometry
10.1371/journal.pntd.0003473	Mass_Spec.*	MS	mass_spectrometry
10.1007/s10544-014-9909-6	Mass_Spec.*
10.5483/BMBRep.2015.48.1.022	Mass_Spec.*	immunohistochem.*	western.*	immunohisto.*	mass_spectrometry	Western_blot	proteom.*
10.1016/j.jprot.2014.09.007	Mass_Spec.*	mass_spectrometry	proteom.*
10.1016/j.bmcl.2014.11.021	Mass_Spec.*	MS
10.5433/1679-0359.2015v36n5p3239	immunohistochem.*	stain.*	immunohisto.*	immunohistochemistry	staining
10.1186/s41038-016-0055-7	immunohistochem.*	immunohisto.*
10.1016/j.yjmcc.2015.08.016	immunohistochem.*	western.*	immunohisto.*	immunohistochemistry	Western_blot
10.1002/lary.25264	immunohistochem.*	immunohisto.*
10.2340/00015555-2315	immunohistochem.*	western.*	immunohisto.*
10.1016/j.tiv.2015.09.015	immunohistochem.*	western.*	immunohisto.*
10.1016/j.toxlet.2014.09.028	immunohistochem.*	stain.*	immunohisto.*	staining
10.1371/journal.pone.0161247	Adiponectin	Beta-galactosidase
10.1038/srep25616	Adiponectin	Leptin_receptor	Leptin
10.1016/j.biomaterials.2014.12.004	ADM	type_I_collagen
10.1007/s00464-015-4645-4	ADM
10.1007/s12013-015-0569-9	ADM	immunohistochem.*	immunohisto.*
10.1111/ced.12635	Aryl_hydrocarbon_receptor	Claudin-1	Filaggrin	Loricrin	immunohistochem.*	immunohisto.*	immunohistochemistry
10.1016/j.etap.2016.02.011	Aryl_hydrocarbon_receptor	Cytochrome_P450_1A1
10.1038/jid.2015.285	Aryl_hydrocarbon_receptor
10.1159/000439402	Aryl_hydrocarbon_receptor	Cytochrome_P450_1A1	immunohistochem.*	immunohisto.*	immunohistochemistry
10.1089/jmf.2014.3396	Aryl_hydrocarbon_receptor	Filaggrin	Loricrin	Nuclear_factor_erythroid_2-related_factor_2	Tumor_necrosis_factor
10.1016/j.intimp.2016.04.017	Aryl_hydrocarbon_receptor
10.1002/eji.201445144	Aryl_hydrocarbon_receptor	MS
10.1007/s11596-015-1448-8	Aryl_hydrocarbon_receptor	Interleukin-1_beta	Toll-like_receptor_4	Tumor_necrosis_factor	western.*
10.1016/j.abb.2015.02.023	Aryl_hydrocarbon_receptor	MS
10.1016/j.jaci.2014.09.035	Aryl_hydrocarbon_receptor	Filaggrin	immunohistochem.*	stain.*	immunohisto.*
10.1038/ng.3355	Autoimmune_regulator
10.7150/jca.15860	Aldehyde_dehydrogenase_family_1_member_A3	Fatty_acid_synthase	proteom.*
10.3892/ijmm.2015.2214	Serum_albumin	Occludin
10.1007/s11046-014-9832-7	Serum_albumin	Hemoglobin.*mu
10.1089/ten.tec.2015.0129	Serum_albumin	immunohistochem.*	immunohisto.*	immunohistochemistry
10.1142/S0192415X15500913	Serum_albumin	Paxillin	Tumor_necrosis_factor
10.1096/fj.201600078R	Androgen_receptor	Osteopontin
10.1159/000446662	Androgen_receptor	Estrogen_receptor	Estrogen_receptor_beta	immunohistochem.*	immunohisto.*
10.1074/jbc.M115.666909	Acid_ceramidase
10.1084/jem.20151093	ADAMTS-like_protein_5
10.1111/ced.12520	Bleomycin_hydrolase	western.*
10.1111/ics.12311	Borealin	type_IV_collagen
10.1159/000363248	Cathepsin_D	western.*
10.1038/srep29736	Cytidine_deaminase
10.1111/ics.12203	Corneodesmosin
10.1161/ATVBAHA.115.307032	Cingulin
10.1371/journal.pone.0125073	Chemokine-like_factor	immunohistochem.*	immunohisto.*	immunohistochemistry
10.2147/DDDT.S87842	Chymase	Interleukin-1_beta	western.*
10.1084/jem.20141601	CXXC-type_zinc_finger_protein_5	collagen_I
10.1038/jid.2015.48	Epithelial_membrane_protein_1
10.1016/j.jid.2016.05.088	Filaggrin	Transcription_factor_MafB	immunohistochem.*	immunohisto.*
10.1177/1203475415601828	Glial_cell_line-derived_neurotrophic_factor	immunohistochem.*	stain.*	immunohisto.*	staining
10.1111/iep.12175	Glial_cell_line-derived_neurotrophic_factor	stain.*	immunohisto.*	staining
10.1111/bjd.14263	Gelsolin
10.1111/ced.12560	Granulysin
10.1038/jid.2014.396	Granzyme_B	immunohistochem.*	immunohisto.*	proteom.*
10.1016/j.jdermsci.2016.04.009	Interleukin-18	immunohistochem.*	western.*	stain.*	immunohisto.*	Western_blot	staining
10.1002/art.39443	Plasminogen_activator_inhibitor_1	Plasminogen	immunohistochem.*	immunohisto.*
10.1186/s13075-015-0749-4	Plexin-D1	western.*	stain.*	staining
10.1016/j.peptides.2015.05.002	Peptide_YY	immunohistochem.*	immunohisto.*
10.3109/03009742.2015.1091497	Ribonuclease_7	immunohistochem.*	immunohisto.*	immunohistochemistry
10.1016/j.peptides.2015.07.018	Spexin
10.1016/j.jid.2016.03.038	Tyrosinase	Mass_Spec.*	mass_spectrometry
In_the_current_paper_we_show_that_exposure_of_human_callus_to_isocyanates_leads_to_covalent_modifications_within_keratin_proteins._Mass_spectrometric_analyses_of_pronase_digests_of_keratin_isolated_from_exposed_callus_show_that_both_mono-_and_di-adducts_(for_di-isocyanates)_are_predominantly_formed_on_the_epsilon-amino_group_of_lysine._In_addition,_numerous_modified_tryptic_keratin_fragments_were…
10.1186/s12575-016-0045-y	Mass_Spec.*	mass_spectrometry	proteom.*
Objective._To_investigate_the_effects_of_polypeptide_from_Chlamys_farreri_(PCF)_on_ultraviolet_B_(UVB)induced_apoptosis_in_human_keratinocyte_HaCaT_cells._Methods._In_HaCaT_cells_at_4_h_or_18_h_after_UVB_irradiation,_the_cell_viability_was_measured_by_MTT_assay._Cellular_apoptosis_was_detected_with_annexin_V-FITC/PI_staining_by_flow_cytometry._The_expression_levels_of_PDI,_Ero-1_alpha,_GRP78,_and…
10.1016/j.bbrc.2016.01.097	Adiponectin
10.1016/j.fct.2015.09.018	Adiponectin	Leptin
10.1038/ncomms8687	Adiponectin	Insulin
10.1016/j.toxlet.2015.09.004	Aryl_hydrocarbon_receptor
10.1111/exd.12766	Aryl_hydrocarbon_receptor
10.1016/j.yrtph.2015.06.015	Aryl_hydrocarbon_receptor
10.1038/jid.2014.503	Aryl_hydrocarbon_receptor
10.1038/jid.2015.6	Aryl_hydrocarbon_receptor
10.1016/j.toxlet.2015.02.007	Aryl_hydrocarbon_receptor
10.4137/1JTR.S19985	Aryl_hydrocarbon_receptor
10.1016/j.foodres.2016.02.016	Serum_albumin	MS/MS
10.1021/acs.biochem.6b00420	Serum_albumin
10.1016/j.ijbiomac.2016.05.012	Serum_albumin
10.1080/17435390.2016.1177744	Serum_albumin
10.1021/acs.chemrestox.5b00363	Serum_albumin
10.1016/j.jpba.2015.04	Serum_albumin
10.1016/j.jconrel.2015.07.012	Serum_albumin
10.1016/j.ejps.2015.06.023	Serum_albumin
10.1016/j.bbrc.2015.07.077	Serum_albumin
10.1111/ics.12205	Serum_albumin
10.1002/jcb.25075	Serum_albumin
10.1371/journal.pone.0128906	Serum_albumin
10.1016/j.jaci.2014.10.032	Serum_albumin
10.1039/c5ra18568h	Serum_albumin	Mass_Spec.*	stain.*	staining
10.5194/jsss-4-77-2015	Serum_albumin
10.1016/j.juro.2015.07.117	Androgen_receptor	stain.*	staining
10.1016/j.reprotox.2015.01.002	Androgen_receptor	Estrogen_receptor
10.1111/wrr.12420	Androgen_receptor
10.1186/s12906-016-1004-5	Androgen_receptor
10.1016/j.jsbmb.2015.04.005	Androgen_receptor
10.1158/1541-7786.MCR-15-0016-T	Androgen_receptor
10.1089/jmf.2013.3031	Androgen_receptor
10.1016/j.jdermsci.2015.01.007	Beta-galactosidase	Catalase	type_I_collagen	stain.*	staining
10.1371/journal.pone.0120782	Beta-galactosidase
10.1002/ptr.5484	Beta-galactosidase	Elastin
10.1089/scd.2014.0321	Beta-galactosidase	stain.*	staining
10.1016/j.placenta.2016.04.018	Beta-galactosidase
10.3390/ijms17060948	Beta-galactosidase	stain.*	staining
10.1016/j.jid.2015.12.026	Beta-galactosidase
10.1159/000444859	Beta-galactosidase
10.1371/journal.pone.0145369	Beta-galactosidase
10.1371/journal.pone.0140189	Beta-galactosidase
10.1021/acs.analchem.5b00445	Beta-galactosidase	MS
10.1007/s12272-015-0577-8	Beta-galactosidase
10.1093/gerona/glu137	Beta-galactosidase
10.3892/mmr.2015.3717	Beta-galactosidase
10.1111/ics.12202	Beta-galactosidase
10.1007/s12272-014-0435-0	Beta-galactosidase	MS
10.1002/elps.201400309	Calmodulin	Mass_Spec.*	proteom.*
10.1016/j.ajpath.2016.05.012	Caspase-1
10.1002/jbmr.2577	Caspase-1	Pyrin
10.1080/2162402X.2016.1160182	Caspase-1
10.4049/jimmunol.1500542	Caspase-1
10.1016/j.meegid.2015.03.025	Caspase-1
_10.1111/exd.12871	Caspase-3
10.1002/ijc.30260	Caspase-3
10.3389/fphar.2016.00301	Caspase-3
10.1111/ced.12855	Caspase-3
10.1111/exd.12964	Caspase-3	Tumor_necrosis_factor
10.1016/j.etap.2016.02.012	Caspase-3
10.1016/j.jphotobiol.2015.12.001	Caspase-3
10.1097/ICO.0000000000000685	Caspase-3
10.1142/S0192415X1650035X	Caspase-3	western.*
10.1016/j.cbi.2015.09.020	Caspase-3	Insulin
10.3390/molecules201219752	Caspase-3
10.3892/ijo.2015.3213	Caspase-3
Results._Our_results_from_the_MTT_assay_showed_that_UVB_irradiation_significantly_declined_the_viability_of_HaCaT_cells,_which_could_be_restored_by_PCF_treatment._PCF_decreased_the_apoptosis_rate_in_HaCaT_cells_treated_with_UVB_irradiation._Moreover,_PCF_increased_the_expression_levels_of_PDI_and_Ero-1a,_and_scavenged_the_intracellular_ROS._Furthermore,_PCF_inhibited_the_expressions_of_GRP78,_p-P…	Caspase-3	western.*	stain.*	Western_blot	staining
10.18632/oncotarget.5064	Caspase-3
10.1016/j.canlet.2015.05.022	Caspase-3
10.1371/journal.pone.0136307	Caspase-3	Histone_H2AX	immunohistochem.*	immunohisto.*
10.3892/ijo.2015.3044	Caspase-3
10.3109/08923973.2015.1027916	Caspase-3
10.1016/j.biopha.2015.04.003	Caspase-3
10.1038/jid.2014.552	Caspase-3	Eukaryotic_translation_initiation_factor_4E
10.1093/carcin/bgv012	Caspase-3
10.1111/jdv.12345	Caspase-3
10.3892/mmr.2014.2760	Caspase-3	Caspase-9	western.*	Western_blot
10.3892/or.2014.3566	Caspase-3
	Caspase-3	"Indoleamine_2,3-dioxygenase_1"	Mass_Spec.*	western.*	stain.*	Western_blot	staining
10.1038/srep30502	Caspase-4
10.1093/carcin/bgv110	Caspase-7	immunohistochem.*	immunohisto.*
10.1007/s10517-015-2914-9	Caspase-9
10.1016/tvjl.2015.11.020	Caspase-14	Filaggrin
10.1007/s11626-015-9936-5	Caspase-14	Involucrin
10.1128/IAI.00175-15	Caspase-14	Mass_Spec.*	mass_spectrometry
10.1158/1940-6207.CAPR-14-0280	Caspase-14
10.1016/j.pharep.2014.07.015	Catalase	Tyrosinase
10.1186/s12906-016-1218-6	Catalase	Loricrin
10.1016/j.phymed.2016.03.010	Catalase
10.1111/myc.12478	Catalase
10.1016/j.freeradbiomed.2016.02.009	Catalase	Cytochrome_c
10.1371/journal.pone.0149510	Catalase	Insulin
10.1016/j.foodchem.2015.08.094	Catalase
10.1371/journal.pone.0146296	Catalase
10.1111/ced.12664	Catalase
10.1016/j.tiv.2015.05.009	Catalase
10.1016/j.aquaculture.2015.03.013	Catalase
10.1074/jbc.M114.598482	Catalase	Mass_Spec.*	mass_spectrometry
10.1016/j.jdermsci.2015.02.018	Catalase
10.3109/14756366.2014.908292	Catalase
10.1038/ncomms9093	Caveolin-1
10.4049/jimmunol.1402785	Caveolin-1
10.1016/j.bbrc.2016.06.025	Claudin-1
10.1073/pnas.1525474113	Claudin-1
10.1124/jpet.115.225391	Claudin-1
10.1002/ijc.29090	Claudin-1	immunohistochem.*	immunohisto.*
10.1096/fj.15-279653	Claudin-4
10.1242/jcs.186767	Claudin-5
10.1007/s00403-016-1677-0	Chymase	Complement_C3	stain.*	staining
10.1007/s00403-015-1607-6	Chymase	immunohistochem.*	stain.*	immunohisto.*	immunohistochemistry	staining
10.1111/exd.12924	Chymase
10.1097/CMR.0000000000000192	Chymase	immunohistochem.*	stain.*	immunohisto.*
10.2340/00015555-1979	Chymase	immunohistochem.*	immunohisto.*	immunohistochemistry
10.1016/j.jphotobiol.2016.01.007	Pro-opiomelanocortin	immunohistochem.*	stain.*	immunohisto.*	immunohistochemistry	staining
10.1371/journal.pone.0136887	Pro-opiomelanocortin
10.1002/lary.25673	Connective_tissue_growth_factor
10.1134/S1062360416020089	Connective_tissue_growth_factor	immunohistochem.*	stain.*	immunohisto.*	staining
10.1111/acel.12410	Connective_tissue_growth_factor
10.1016/j.urology.2015.09.012	Connective_tissue_growth_factor
10.1038/jid.2015.279	Connective_tissue_growth_factor	Periostin
10.1371/journal.pone.0120091	Desmoplakin	immunohistochem.*	stain.*	immunohisto.*	staining
10.1021/acs.jpcb.6b03261	Desmoplakin
10.1242/jcs.185785	Desmoplakin
10.1016/j.yexmp.2015.01.015	Desmoplakin
10.1038/jid.2014.327	Desmoplakin
10.1097/CMR.0000000000000235	Endothelin-1	immunohistochem.*	immunohisto.*
10.1096/fj.15-276584	Endothelin-1
10.1242/bio.011973	Endothelin-1
GIORNALE_ITALIANO_DI_DERMATOLOGIA_E_VENEREOLOGIA	Endothelin-1	immunohistochem.*	stain.*	immunohisto.*	staining
10.1177/0394632015572750	Endothelin-1	type_I_collagen
10.2340/00015555-2123	Endothelin-1	immunohistochem.*	immunohisto.*
10.1016/j.dmpk.2016.01.004	Elafin
10.1002/ajmg.a.37638	Elastin	Mass_Spec.*
10.1016/j.bbagen.2016.05.013	Elastin	Mass_Spec.*	mass_spectrometry
10.1016/j.jgr.2015.08.006	Elastin
10.1016/j.jdermsci.2016.01.005	Elastin	Insulin
10.1002/bip.22804	Elastin
10.1002/jsfa.7270	Elastin
10.1186/s12864-016-2567-8	Elastin
10.1038/srep20378	Elastin
10.1126/sciadv.1501145	Elastin
10.2147/CCID.S98633	Elastin	Fibrillin-1	type_I_collagen	immunohistochem.*	stain.*	immunohisto.*	staining
10.2147/CCID.S95108	Elastin	type_I_collagen
10.1111/exd.12866	Elastin	Filaggrin
10.1016/j.jdermsci.2015.10.001	Elastin
10.1038/pr.2015.156	Elastin
10.1016/j.biomaterials.2015.08.036	Elastin
10.1002/adhm.201400781	Elastin
10.1088/1612-2011/12/8/085602	Elastin
10.1007/s00384-015-2222-x	Elastin	stain.*
10.1111/bjd.13747	Elastin
10.1371/journal.pone.0129994	Elastin
10.1002/jemt.22472	Elastin	Fibrillin-1
10.1007/s40257-015-0113-0	Elastin
10.1016/j.fitote.2015.01.005	Elastin	Fibronectin
10.1111/ddr.21240	Elastin
10.1186/s12967-015-0417-0	Elastin
10.1159/000369829	Elastin	type_I_collagen
10.1002/cbf.3206	Estrogen_receptor	Vimentin
10.1371/journal.pone.0147239	Estrogen_receptor
10.1016/j.humpath.2016.06.005	Estrogen_receptor	Estrogen_receptor_beta
10.3892/mmr.2016.4999	Estrogen_receptor
10.7554/eLife.15104	Estrogen_receptor
10.1007/s40846-016-0118-z	Estrogen_receptor
10.1371/journal.pone.0152422	Estrogen_receptor
10.1016/j.canlet.2015.03.037	Estrogen_receptor
10.1016/j.taap.2015.02.025	Estrogen_receptor
10.1007/s12104-015-9659-2	Envoplakin
10.4238/2015.September.8.17	Ezrin
10.3390/nu7115478	Fibrillin-1
10.1093/hmg/ddv181	Fibrillin-1
10.1242/dmm.017046	Fibrillin-1	stain.*	staining
10.3390/molecules20033549	Fibrillin-1
10.1007/s00428-016-1954-5	Fibroblast_growth_factor_receptor_1	immunohistochem.*	immunohisto.*	immunohistochemistry
10.1111/all.12570	Filaggrin	stain.*	staining
10.1097/DER.0000000000000143	Filaggrin	immunohistochem.*	stain.*	immunohisto.*
10.1111/bjd.14997	Filaggrin
10.1111/bjd.14570	Filaggrin
10.4062/biomolther.2016.011	Filaggrin	Interleukin-8
10.3892/mmr.2016.5539	Filaggrin
10.1016/j.jaci.2015.11.040	Filaggrin
10.1111/jdv.13565	Filaggrin
10.1126/scitranslmed.aad6833	Filaggrin
10.1016/j.jdermsci.2015.11.006	Filaggrin
10.1016/j.jdermsci.2015.10.018	Filaggrin	immunohistochem.*	stain.*	immunohisto.*	immunohistochemistry	stain	staining
10.1007/s00441-015-2162-3	Filaggrin
10.1111/1346-8138.12913	Filaggrin	immunohistochem.*	immunohisto.*	immunohistochemistry
10.1038/jid.2015.102	Filaggrin
10.3109/0284186X.2014.973613	Filaggrin
10.1002/path.4538	Fibronectin
10.3892/etm.2016.3497	Fibronectin	collagen_I
10.1016/j.burns.2016.03.009	Fibronectin
10.3389/fcimb.2016.00090	Fibronectin
10.1038/onc.2015.512	Fibronectin
10.3109/13880209.2015.1059862	Fibronectin	collagen_I	collagen_III
10.4323/rjlm.2016.92	Fibronectin	collagen_I	immunohistochem.*	immunohisto.*
10.1242/dmm.024661	Fibronectin
10.1007/s00018-015-2047-3	Fibronectin
10.1007/s00204-015-1486-9	Fibronectin
10.3109/03008207.2015.1081901	Fibronectin	collagen_V
10.1155/2016/8979656	Fibronectin
10.1038/jid.2015.291	Fibronectin
10.1186/s13023-015-0360-4	Fibronectin	Tenascin	immunohistochem.*	immunohisto.*	immunohistochemistry
10.1038/jid.2015.224	Fibronectin
10.4103/0377-4929.168875	Fibronectin
10.1016/j.procbio.2015.06.014	Fibronectin
10.1016/j.redox.2015.04.003	Fibronectin	collagen_VI
10.1371/journal.pone.0132661	Fibronectin
10.1038/srep11620	Fibronectin
10.1007/s10482-015-0433-3	Fibronectin
10.1038/cddis.2015.114	Fibronectin
10.1002/ptr.5313	Fibronectin
10.1016/j.yexcr.2015.01.015	Fibronectin	type_III_collagen
10.1002/app.41653	Fibronectin
10.1371/journal.pone.0117713	Fibronectin
10.3233/BME-151541	Fibronectin
10.1016/j.matbio.2014.11.004	Fibronectin
10.1111/micc.12173	Fibronectin	collagen_I
10.1096/fj.14-255398	Fibromodulin
10.1016/j.ajpath.2016.06.011	Glial_fibrillary_acidic_protein
10.1177/1744806916647055	Glial_fibrillary_acidic_protein	Interleukin-6	immunohistochem.*	immunohisto.*
10.1371/journal.pone.0145235	Glial_fibrillary_acidic_protein	immunohistochem.*	immunohisto.*	immunohistochemistry
10.1186/s12943-015-0288-2	Glial_fibrillary_acidic_protein	immunohistochem.*	immunohisto.*
10.1158/1541-7786.MCR-15-0224	Hepatocyte_growth_factor
10.1038/onc.2014.391	Hepatocyte_growth_factor
10.1016/j.stemcr.2015.04.017	Hepatocyte_growth_factor
10.1038/nature14407	Hepatocyte_growth_factor
10.1371/journal.pone.0122776	Hepatocyte_growth_factor	stain.*	staining
10.1038/srep08713	Hepatocyte_growth_factor
10.1016/j.toxlet.2014.09.026	Interleukin-18
10.1186/s12933-016-0374-9	Insulin
10.4238/2015.August.3.12	Insulin
10.1371/journal.pone.0131783	Insulin
10.1111/1346-8138.13227	Insulin
10.1213/ANE.0000000000001422	Insulin	collagen_I	collagen_III
10.1186/s13578-016-0108-4	Insulin	Leptin
10.1016/j.bbrc.2016.02.012	Insulin
10.1016/j.bbalip.2015.11.007	Insulin
10.1186/s12957-015-0751-y	Insulin
10.1042/CS20150393	Insulin
10.1172/JCI79264	Insulin
10.3892/ol.2015.3317	Insulin
10.1073/pnas.1505405112	Insulin
10.1007/s11010-016-2696-z	Involucrin
10.5021/ad.2016.28.2.179	Involucrin	Loricrin	immunohistochem.*	stain.*	immunohisto.*	staining
10.1111/ics.12236	Involucrin
10.1016/j.matbio.2015.03.009	Involucrin	immunohisto.*
10.1038/jid.2014.370	Involucrin
10.5021/ad.2016.28.4.433	Involucrin	western.*
10.1111/exd.13023	Involucrin	Loricrin
10.14715/cmb/2016.62.5.8	Involucrin
10.1016/j.vaccine.2013.09.006	Involucrin
10.1111/odi.12344	Involucrin	immunohistochem.*	western.*	MS	stain.*	immunohisto.*
10.3791/52693	Involucrin	immunohistochem.*	western.*	stain.*	immunohisto.*	staining
10.1371/journal.pone.0123651	Involucrin	western.*
10.1111/jop.12210	Involucrin	western.*	Western_blot
10.1159/000367631	Involucrin	stain.*	staining
10.1021/acs.jproteome.6b00108	Loricrin	Mass_Spec.*	proteom.*
10.1371/journal.pone.0136377	Loricrin
10.1038/jid.2014.310	Loricrin	stain.*	staining
10.1038/mt.2015.65	Loricrin
10.1007/s10856-016-5730-5	Lumican	Mass_Spec.*	stain.*
10.1016/j.bbrc.2016.06.105	Microphthalmia-associated_transcription_factor	Tyrosinase
10.1016/j.jff.2015.01.010	Microphthalmia-associated_transcription_factor	Tyrosinase
10.1016/j.cbi.2016.06.010	Microphthalmia-associated_transcription_factor	Tyrosinase
10.3892/or.2016.4825	Microphthalmia-associated_transcription_factor	Tyrosinase
10.1007/s00403-016-1644-9	Microphthalmia-associated_transcription_factor	Tyrosinase
10.3390/ijms17050629	Microphthalmia-associated_transcription_factor	Tyrosinase
10.3390/ijms17040546	Microphthalmia-associated_transcription_factor	Tyrosinase
10.1007/s11418-015-0933-5	Microphthalmia-associated_transcription_factor
10.3390/ijms161226115	Microphthalmia-associated_transcription_factor	Tyrosinase
10.1016/j.jdermsci.2015.10.002	Microphthalmia-associated_transcription_factor	Tyrosinase
SAUDI_JOURNAL_OF_BIOLOGICAL_SCIENCES	Microphthalmia-associated_transcription_factor	Tyrosinase	western.*
10.1016/j.ejphar.2015.05.006	Microphthalmia-associated_transcription_factor	Tyrosinase
10.3892/etm.2015.2682	Microphthalmia-associated_transcription_factor	Tyrosinase
10.3390/ijms160920240	Microphthalmia-associated_transcription_factor	Tyrosinase
10.3390/ijms160818384	Microphthalmia-associated_transcription_factor	Tyrosinase
10.1016/j.jgr.2015.01.001	Microphthalmia-associated_transcription_factor	Tyrosinase
10.1111/bph.13134	Microphthalmia-associated_transcription_factor	Tyrosinase
10.1016/j.jdermsci.2015.03.013	Microphthalmia-associated_transcription_factor	Tyrosinase
10.1038/jid.2014.548	Microphthalmia-associated_transcription_factor	Tyrosinase
10.3892/ijmm.2015.2113	Microphthalmia-associated_transcription_factor	Tyrosinase
10.1007/s00403-015-1543-5	Microphthalmia-associated_transcription_factor	Tyrosinase
10.1016/j.tiv.2014.10.016	Microphthalmia-associated_transcription_factor	Tyrosinase
10.1007/s00403-014-1518-y	Microphthalmia-associated_transcription_factor
10.1016/j.enzmictec.2014.09.008	Microphthalmia-associated_transcription_factor	Tyrosinase
10.1016/j.ajpath.2014.09.012	Microphthalmia-associated_transcription_factor	Pigment_epithelium-derived_factor	immunohistochem.*	immunohisto.*
10.3390/toxins8070206	Microphthalmia-associated_transcription_factor
10.1186/s12920-016-0170-0	Microphthalmia-associated_transcription_factor
10.1371/journal.pone.0128078	Microphthalmia-associated_transcription_factor
10.1021/am507990m	Matrix_metalloproteinase-9
10.1039/c5fo00550g	Matrix_metalloproteinase-9	Tumor_necrosis_factor
10.3892/mmr.2015.4613	Matrix_metalloproteinase-9
10.1369/0022155415627679	Nestin	immunohistochem.*	immunohisto.*
10.22203/eCM.v031a04	Nestin
10.1007/s00441-015-2182-z	Nestin
10.1007/s10238-014-0300-y	Nestin	immunohistochem.*	immunohisto.*	immunohistochemistry
10.3389/fnins.2015.00115	Nestin	stain.*
10.1111/vde.12276	Occludin	immunohistochem.*	stain.*	immunohisto.*	staining
10.1007/s10103-014-1615-3	Proliferating_cell_nuclear_antigen	immunohistochem.*	stain.*	immunohisto.*
10.3831/KPI.2015.18.033	Proliferating_cell_nuclear_antigen	immunohistochem.*	stain.*	immunohisto.*
10.1155/2016/3859721	Proliferating_cell_nuclear_antigen	type_IV_collagen	stain.*	staining
10.4314/tjpr.v14i12.5	Proliferating_cell_nuclear_antigen
10.1111/phpp.12180	Proliferating_cell_nuclear_antigen	immunohistochem.*	stain.*	immunohisto.*
10.1371/journal.pone.0135291	Proliferating_cell_nuclear_antigen	immunohistochem.*	western.*	immunohisto.*	immunohistochemistry
10.1016/j.jdermsci.2016.05.010	Platelet-derived_growth_factor.*A	Platelet-derived_growth_factor.*B	Tyrosinase
10.3390/ijms16034379	Platelet-derived_growth_factor.*A
10.1096/fj.15-278846	Platelet-derived_growth_factor.*A	Platelet-derived_growth_factor.*B
10.1016/j.bbrc.2015.09.166	Platelet-derived_growth_factor.*A	Platelet-derived_growth_factor.*B
10.1097/PRS.0000000000002094	Platelet-derived_growth_factor.*A	type_I_collagen
10.1007/s13277-015-3828-x	Platelet-derived_growth_factor.*A	Platelet-derived_growth_factor.*B	type_I_collagen
10.1039/c5ra21693a	Platelet-derived_growth_factor.*A	collagen_I
10.4049/jimmunol.1400914	Platelet-derived_growth_factor.*A	Platelet-derived_growth_factor.*B
10.1002/stem.1982	Platelet-derived_growth_factor.*A	Platelet-derived_growth_factor_receptor_alpha
10.1038/srep28538	Platelet-derived_growth_factor.*A	Platelet-derived_growth_factor.*B
10.1016/j.ajpath.2015.09.007	Podoplanin
10.1016/j.ajpath.2015.05.006	Podoplanin
10.1111/cup.12453	Podoplanin	immunohistochem.*	immunohisto.*
10.1111/ics.12222	Myeloperoxidase
10.1002/mnfr.201500317	Myeloperoxidase
10.1038/srep15814	Myeloperoxidase
10.1016/j.colsurfb.2015.03.019	Myeloperoxidase
10.1007/s11418-014-0873-5	Myeloperoxidase
10.1038/srep30482	Biglycan
10.1016/j.biocel.2015.11.015	Plectin	Vimentin
10.1016/j.yexcr.2014.10.001	Plectin
10.1038/srep16364	Peroxisome_proliferator-activated_receptor_gamma
10.4161/21623945.2014.955402	Peroxisome_proliferator-activated_receptor_gamma
10.1002/cbin.10557	Peroxisome_proliferator-activated_receptor_gamma
10.1039/c6fo00689b	Peroxisome_proliferator-activated_receptor_gamma
10.1016/j.micinf.2015.01.005	Ribonuclease_7
10.1016/j.ajhg.2015.04.021	SPARC
10.3892/ijo.2016.3646	SPARC
10.2217/bmm-2016-0133	SPARC	immunohistochem.*	immunohisto.*
10.1089/hgtb.2014.144	Telomerase_reverse_transcriptase
10.1007/s11248-016-9939-3	Telomerase_reverse_transcriptase
10.1073/pnas.1602379113	Telomerase_reverse_transcriptase
10.3892/ol.2016.4351	Telomerase_reverse_transcriptase
10.1242/jcs.176842	Telomerase_reverse_transcriptase
10.1016/j.toxlet.2015.09.006	Telomerase_reverse_transcriptase
10.1016/j.canlet.2015.04.031	Telomerase_reverse_transcriptase
10.3892/ijmm.2015.2180	Toll-like_receptor_2
10.1128/IAI.00822-15	Toll-like_receptor_2
10.1186/s12967-015-0744-1	Toll-like_receptor_2
10.1016/j.micpath.2015.04.002	Toll-like_receptor_2
10.1186/s12917-015-0420-y	Toll-like_receptor_2
10.1097/01.prs.0000479941.42174.f1	Toll-like_receptor_4	immunohistochem.*	stain.*	immunohisto.*
10.1111/ctr.12551	Toll-like_receptor_4
10.1111/exd.12979	Toll-like_receptor_4
10.1016/j.ajpath.2015.09.005	Toll-like_receptor_4	immunohisto.*
10.1038/jid.2015.58	Toll-like_receptor_4
10.3892/br.2016.597	Toll-like_receptor_7
10.1177/1535370216642529	Toll-like_receptor_9	Tyrosinase
10.1128/JVI.02151-15	Toll-like_receptor_9
10.3109/15368378.2015.1043556	Tumor_necrosis_factor
10.1016/j.cyto.2015.05.027	Tumor_necrosis_factor
10.1038/jid.2015.201	Tumor_necrosis_factor
10.1128/JVI.00799-15	Tumor_necrosis_factor
10.5483/BMBRep.2016.49.1.141	Tumor_necrosis_factor
10.3389/fcimb.2016.00109	Tumor_necrosis_factor
10.5021/ad.2016.28.1.45	Tumor_necrosis_factor
10.1016/j.bbadis.2015.07.013	Tumor_necrosis_factor	immunohistochem.*	immunohisto.*
10.5588/ijtld.14.0896	Tumor_necrosis_factor
10.1016/j.jmoldx.2014.08.005	Tumor_necrosis_factor
10.1002/jat.3272	Tumor_necrosis_factor
10.1111/exd.12988	Tumor_necrosis_factor
10.1111/exd.12931	Tumor_necrosis_factor
10.3892/ijo.2015.3020	Tumor_necrosis_factor
10.1039/c5ra24979a	Tumor_necrosis_factor
10.3390/ijms17071156	Tumor_necrosis_factor
10.1007/s00109-016-1389-0	Tumor_necrosis_factor
10.1016/j.nutres.2016.03.006	Tumor_necrosis_factor
10.1038/srep25817	Tumor_necrosis_factor
10.1093/jnen/nlv027	Tumor_necrosis_factor
10.3109/08916934.2015.1134512	Tumor_necrosis_factor
10.1155/2016/9581350	Tumor_necrosis_factor
10.3892/etm.2015.2778	Tumor_necrosis_factor	stain.*	staining
10.1177/1721727X15619185	Tumor_necrosis_factor
10.1038/jid.2015.110	Tumor_necrosis_factor
10.1038/mi.2014.124	Tumor_necrosis_factor	stain.*	staining
10.1371/journal.pone.0123682	Tumor_necrosis_factor
10.1038/jid.2014.519	Tumor_necrosis_factor
10.1038/jid.2014.454	Tumor_necrosis_factor
10.1038/jid.2014.481	Tumor_necrosis_factor
10.1093/infdis/jiu439	Tumor_necrosis_factor
10.4081/dr.2015.6246	Tumor_necrosis_factor
10.1134/S0026893315010021	Tumor_necrosis_factor
10.1111/vde.12203	Thymic_stromal_lymphopoietin	stain.*	staining
10.1016/j.jdermsci.2015.01.010	Thymic_stromal_lymphopoietin	stain.*	staining
10.1111/bjd.13465	Thymic_stromal_lymphopoietin	immunohistochem.*	immunohisto.*
10.1016/j.jaci.2014.10.037	Thymic_stromal_lymphopoietin
10.1038/mi.2014.41	Thymic_stromal_lymphopoietin
10.1016/j.jdermsci.2015.06.016	Thymic_stromal_lymphopoietin
10.1007/s00403-015-1558-y	Thymic_stromal_lymphopoietin
10.1016/j.jid.2015.11.008	Thymic_stromal_lymphopoietin	collagen_I	collagen_III
10.1007/s13273-016-0032-z	Thymic_stromal_lymphopoietin
10.1111/ijd.12946	Thymic_stromal_lymphopoietin
10.1093/toxsci/kfv113	Thymic_stromal_lymphopoietin
10.1038/mi.2014.126	Thymic_stromal_lymphopoietin
10.1016/j.jaci.2015.04.011	Thymic_stromal_lymphopoietin
10.1007/s12032-015-0653-4	Thymic_stromal_lymphopoietin
10.1038/icb.2014.123	Thymic_stromal_lymphopoietin
10.1111/cea.12568	Thymic_stromal_lymphopoietin
10.1111/pcmr.12319	Thrombospondin-1
10.1016/j.trsl.2015.11.002	Thrombospondin-1
10.1016/j.saa.2016.06.008	Tyrosinase
10.1016/j.gene.2016.07.046	Tyrosinase
10.1016/j.lfs.2016.08.015	Tyrosinase
10.1007/s11010-016-2781-3	Tyrosinase
10.1111/bjd.14496	Tyrosinase
10.1016/j.jbiosc.2016.03.002	Tyrosinase
10.1371/journal.pone.0161876	Tyrosinase
10.1371/journal.pone.0161697	Tyrosinase
10.1016/j.yexcr.2016.05.023	Tyrosinase
10.1016/j.bbamcr.2016.03.001	Tyrosinase
10.1111/pcmr.12461	Tyrosinase
10.1039/c6ra12754a	Tyrosinase
10.1039/c6ra09365e	Tyrosinase
10.1002/jbm.a.35536	Tyrosinase
10.1186/s12906-015-0972-1	Tyrosinase	western.*	Western_blot
10.1016/j.ejphar.2015.11.025	Tyrosinase
10.1111/exd.12809	Tyrosinase	WW_domain-containing_oxidoreductase
10.1371/journal.pone.0143702	Tyrosinase
10.1016/j.jdermsci.2015.06.009	Tyrosinase
10.1007/s00403-015-1583-x	Tyrosinase
10.1073/pnas.1501032112	Tyrosinase
10.3892/br.2015.472	Tyrosinase
10.1016/j.bmcl.2015.04.052	Tyrosinase
10.1016/j.fct.2015.02.017	Tyrosinase
10.3892/ijmm.2015.2182	Tyrosinase
10.1111/pcmr.12363	Tyrosinase
10.1007/s00403-015-1555-1	Tyrosinase
10.1038/jid.2014.442	Tyrosinase
10.1016/j.mce.2014.07.024	Tyrosinase
10.1080/07391102.2014.893203	Tyrosinase
10.1111/jdv.12573	Tyrosinase	immunohistochem.*	immunohisto.*
10.1038/srep07995	Tyrosinase
10.1007/s12033-014-9800-y	Tyrosinase
10.1161/ATVBAHA.115.306681	Vascular_endothelial_growth_factor_A
10.1186/s13046-015-0264-0	Vascular_endothelial_growth_factor_A	immunohistochem.*	immunohisto.*
10.1074/jbc.M116.725317	Vascular_endothelial_growth_factor_C
10.1242/bio.012302	Vascular_endothelial_growth_factor_C
10.1159/000362418	Vascular_endothelial_growth_factor_C	immunohistochem.*	immunohisto.*	immunohistochemistry
10.1053/j.jepm.2015.04.009	Vimentin	immunohistochem.*	immunohisto.*	immunohistochemistry
10.1177/1040638716644768	Vimentin	immunohistochem.*	immunohisto.*
10.1158/0008-5472.CAN-15-1722	Vimentin	immunohistochem.*	immunohisto.*
10.1039/c6tx00041j	Vimentin
10.1016/j.jsb.2015.07.005	Vimentin	proteom.*
10.1371/journal.pone.0135297	Vimentin	immunohistochem.*	immunohisto.*	immunohistochemistry
10.1016/j.jab.2015.03.002	Vimentin
10.1371/journal.pone.0125295	Vimentin	stain.*
10.1111/wrr.12300	Vimentin	immunohistochem.*	immunohisto.*	immunohistochemistry
10.1186/1476-4598-14-1	Vimentin	immunohistochem.*	immunohisto.*
10.4238/2015.June.18.25	Vimentin	immunohistochem.*	immunohisto.*
10.1007/s00418-014-1262-6	Vimentin
10.1016/j.actbio.2015.10.028	von_Willebrand_factor	immunohistochem.*	immunohisto.*
10.1016/j.jdermsci.2015.10.005	collagen_I	western.*	Western_blot
10.1038/srep32993	collagen_I
10.1002/jcb.25386	collagen_I	western.*
10.1016/j.fitote.2015.12.010	collagen_I	collagen_III
10.22203/eCM.v031a08	collagen_I	collagen_III
10.2147/IJN.S99317	collagen_I
10.1371/journal.pone.0144489	collagen_I	immunohistochem.*	immunohisto.*	immunohistochemistry
10.1007/s10439-015-1353-0	collagen_I	type_I_collagen
10.1111/wrr.12344	collagen_I	collagen_III	immunohistochem.*	stain.*	immunohisto.*	staining
10.1021/acsami.5b08249	collagen_I
10.1089/ten.tea.2015.0009	collagen_I	immunohistochem.*	immunohisto.*
10.1111/exd.12722	collagen_I
10.1002/stem.1771	collagen_I
10.1097/SAP.0000000000000538	collagen_I	collagen_III	MS	stain.*
10.1016/j.ijbiomac.2015.01.017	collagen_I
10.3892/mmr.2014.3115	collagen_I
10.1089/ten.tea.2014.0401	collagen_I
10.1002/jbm.b.33219	collagen_I	stain.*
10.1007/s11010-014-2258-1	collagen_I
10.1093/asj/sju014	collagen_I	immunohistochem.*	immunohisto.*
10.1039/c4tb00653d	collagen_I
10.1016/j.nutres.2014.10.011	type_I_collagen
10.1371/journal.pone.0123689	type_I_collagen
10.3390/coatings6010009	type_I_collagen	stain.*	staining
10.1016/j.biomaterials.2015.02.076	type_I_collagen	collagen_IV	immunohistochem.*	western.*	immunohisto.*	immunohistochemistry
10.1016/j.burns.2015.12.007	type_I_collagen	stain.*	staining
10.1007/s12195-016-0460-9	type_I_collagen
10.1002/ar.23330	type_I_collagen	type_V_collagen
10.1007/s10856-015-5651-8	type_I_collagen	type_IV_collagen
10.1111/exd.12874	type_I_collagen	stain.*	staining
10.1002/jbm.b.33381	type_I_collagen
10.1007/s11010-015-2526-8	type_I_collagen	western.*	Western_blot
10.1016/j.matbio.2015.05.007	type_I_collagen
10.1038/jid.2015.157	type_I_collagen
10.3390/md13085201	type_I_collagen
10.1007/s13770-014-0114-8	type_I_collagen
10.1074/jbc.M115.661025	type_I_collagen	Mass_Spec.*
10.1097/SAP.0000000000000470	type_I_collagen	stain.*
10.1111/exd.12665	type_I_collagen	type_III_collagen
10.3892/mmr.2015.3212	type_I_collagen	western.*
10.1177/0885328215568984	type_I_collagen	type_II_collagen	immunohistochem.*	stain.*	immunohisto.*	immunohistochemistry	staining
10.1007/s12195-015-0377-8	type_I_collagen
10.1039/c5an00278h	type_I_collagen
10.3233/THC-150991	type_I_collagen
10.4314/tjpr.v14i12.18	collagen_II	collagen_type_II
10.1155/2016/6939018	collagen_III	immunohistochem.*	stain.*	immunohisto.*	stain
10.1002/ajmg.a.37081	collagen_III	type_III_collagen
10.1016/j.burns.2014.11.016	collagen_III	type_III_collagen	stain.*	staining
10.1155/2015/236238	collagen_IV
10.1016/j.mad.2016.03.006	collagen_IV	collagen_VII	collagen_XVII	collagen_VII
10.1684/ejd.2016.2782	collagen_IV	western.*
10.1111/exd.12913	collagen_IV	collagen_XV	collagen_XVIII	immunohistochem.*	stain.*	immunohisto.*	staining
10.1089/ten.tec.2014.0667	collagen_IV
10.3892/mmr.2014.2886	collagen_IV
10.1267/ahc.14020	collagen_IV	immunohistochem.*	immunohisto.*
10.1038/srep17635	collagen_V
10.1016/j.ajpath.2015.03.022	collagen_V
10.1093/hmg/ddv368	collagen_VI
10.1089/ten.tea.2013.0784	collagen_VII	collagen_VII
10.1038/mtna.2016.19	collagen_VII	collagen_VII
10.1016/j.jid.2015.11.030	collagen_XVII
10.1093/hmg/ddv478	collagen_XVII
10.1016/j.humpath.2014.11.020	collagen_XVII	immunohistochem.*	stain.*	immunohisto.*	staining
10.1002/term.1766	collagen_type_II	stain.*
10.1016/j.ejpb.2015.04.005	collagen_type_III	collagen_type_V
10.1016/j.jdermsci.2015.01.012	collagen_type_III	stain.*
10.1016/j.oooo.2015.06.001	collagen_type_IV
10.1186/s13075-016-1025-y	type_II_collagen	immunohistochem.*	stain.*	immunohisto.*	staining
10.1016/j.micron.2015.05.018	type_II_collagen	immunohistochem.*	stain.*	immunohisto.*	immunohistochemistry	staining
10.1016/j.intimp.2015.02.021	type_II_collagen
10.1590/1678-4162-8484	type_III_collagen
10.1016/j.ajpath.2015.01.029	type_III_collagen
10.1002/jor.22838	type_III_collagen	immunohistochem.*	immunohisto.*
10.18051/UnivMed.2015.v34.96-103	type_III_collagen
10.1038/jid.2014.455	type_III_collagen
10.1111/jocd.12150	type_IV_collagen
10.3727/096368915X687930	type_IV_collagen
10.1111/aas.12539	type_IV_collagen	immunohistochem.*	stain.*	immunohisto.*	staining
10.1038/JID.2015.352	type_VI_collagen
10.1167/iovs.14-15971	type_VI_collagen	immunohistochem.*	stain.*	immunohisto.*	staining
10.1016/j.jdermsci.2015.01.013	type_XVII_collagen
10.1080/10520295.2016.1179342	immunohistochem.*	stain.*	immunohisto.*	stain	staining
10.1016/j.jphotobiol.2015.09.016	immunohistochem.*	stain.*	immunohisto.*	staining
10.1186/s12885-015-1408-5	immunohistochem.*	western.*	immunohisto.*	proteom.*
10.3892/ijo.2016.3350	immunohistochem.*	western.*	immunohisto.*
10.1186/s40064-015-1616-0	immunohistochem.*	immunohisto.*	immunohistochemistry
10.1111/cup.12512	immunohistochem.*	immunohisto.*
10.1016/j.jcms.2016.04.014	immunohistochem.*	immunohisto.*	immunohistochemistry
10.1016/j.jaci.2014.09.031	immunohistochem.*	immunohisto.*	proteom.*
10.1371/journal.pone.0160615	immunohistochem.*	immunohisto.*
10.1002/art.39062	immunohistochem.*	immunohisto.*
10.1007/s00508-014-0618-1	immunohistochem.*	stain.*	immunohisto.*
10.1186/s12967-016-0946-1	immunohistochem.*	western.*	immunohisto.*
10.1007/s00428-016-1934-9	immunohistochem.*	western.*	immunohisto.*
10.1016/j.jaci.2015.08.013	immunohistochem.*	immunohisto.*
10.3109/10520295.2015.1136988	immunohistochem.*	immunohisto.*	immunohistochemistry
10.1371/journal.pone.0133063	immunohistochem.*	immunohisto.*	immunohistochemistry
10.1038/jid.2015.104	immunohistochem.*	immunohisto.*
10.1155/2015/280529	immunohistochem.*	immunohisto.*
10.1007/978-3-319-20215-0_16	immunohistochem.*	stain.*	immunohisto.*	stain	staining
10.1177/0192623316633311	immunohistochem.*	stain.*	immunohisto.*	staining
10.1007/s13277-015-4420-0	immunohistochem.*	stain.*	immunohisto.*	immunohistochemistry
10.1038/srep27402	immunohistochem.*	western.*	immunohisto.*
10.1186/s13000-016-0487-1	immunohistochem.*	immunohisto.*
10.1111/bjd.14284	immunohistochem.*	immunohisto.*
10.5021/ad.2016.28.1.55	immunohistochem.*	western.*	immunohisto.*	Western_blot
10.1089/scd.2014.0148	immunohistochem.*	immunohisto.*
10.3892/ijo.2016.3481	immunohistochem.*	immunohisto.*	immunohistochemistry
10.4238/gmr.15016951	immunohistochem.*	western.*	immunohisto.*
10.1007/s12024-015-9660-1	immunohistochem.*	immunohisto.*	immunohistochemistry
10.3892/or.2015.4016	immunohistochem.*	stain.*	immunohisto.*	staining
10.3892/ijo.2016.3323	immunohistochem.*	stain.*	immunohisto.*
10.1155/2016/5032051	immunohistochem.*	stain.*	immunohisto.*	staining
10.1111/exd.12745	immunohistochem.*	immunohisto.*
10.1111/cei.12761	immunohistochem.*	immunohisto.*
10.1038/jid.2015.125	immunohistochem.*	immunohisto.*
10.1111/sji.12304	immunohistochem.*	stain.*	immunohisto.*	staining
10.5021/ad.2015.27.3.257	immunohistochem.*	stain.*	immunohisto.*	staining
10.3109/01913123.2014.952470	immunohistochem.*	immunohisto.*
10.4103/0378-6323.171652	immunohistochem.*	stain.*	immunohisto.*	immunohistochemistry	staining
10.5021/ad.2016.28.2.186	immunohistochem.*	stain.*	immunohisto.*	staining
10.1093/jnci/djv293	immunohistochem.*	immunohisto.*	proteom.*
10.1111/vde.12270	immunohistochem.*	immunohisto.*
10.4168/aair.2015.7.4.393	immunohistochem.*	stain.*	immunohisto.*	staining
10.1371/journal.pone.0126416	immunohistochem.*	immunohisto.*
10.1590/1678-775720140245	immunohistochem.*	immunohisto.*
10.1038/labinvest.2015.125	immunohistochem.*	stain.*	immunohisto.*	staining
10.1089/ten.tec.2016.0066	immunohistochem.*	stain.*	immunohisto.*	staining
10.1111/phpp.12224	immunohistochem.*	stain.*	immunohisto.*
10.1371/journal.pone.0145502	immunohistochem.*	western.*	immunohisto.*	proteom.*
10.1093/rheumatology/kev260	immunohistochem.*	immunohisto.*	immunohistochemistry
10.1136/annrheumdis-2013-204516	immunohistochem.*	western.*	stain.*	immunohisto.*	immunohistochemistry	staining
10.1016/j.jss.2014.10.050	immunohistochem.*	stain.*	immunohisto.*	immunohistochemistry	staining
10.4081/ejh.2015.2467	immunohistochem.*	western.*	stain.*	immunohisto.*	immunohistochemistry	stain	staining
10.1039/c4ib00208c	immunohistochem.*	stain.*	immunohisto.*	staining
10.1242/jeb.117655	immunohistochem.*	immunohisto.*
10.1097/DSS.0000000000000367	immunohistochem.*	stain.*	immunohisto.*	immunohistochemistry	staining
10.1097/PRS.0000000000001782	immunohistochem.*	stain.*	immunohisto.*	immunohistochemistry	staining
10.1371/journal.pone.0113209	immunohistochem.*	immunohisto.*	immunohistochemistry
10.1016/j.molonc.2016.02.005	immunohistochem.*	immunohisto.*
10.1016/j.jaci.2014.12.1937	immunohistochem.*	immunohisto.*
10.1007/s00418-014-1278-y	immunohistochem.*	immunohisto.*	immunohistochemistry
10.3892/ol.2016.4625	immunohistochem.*	stain.*	immunohisto.*	staining
10.1177/0300985814548489	immunohistochem.*	western.*	immunohisto.*
10.1007/s13277-015-3622-9	immunohistochem.*	immunohisto.*	immunohistochemistry
10.1007/s00403-016-1656-5	immunohistochem.*	stain.*	immunohisto.*	staining
10.1007/s00109-014-1217-3	immunohistochem.*	western.*	immunohisto.*	immunohistochemistry
10.1590/S0036-46652015000100008	immunohistochem.*	immunohisto.*
10.1097/ICO.0000000000000687	immunohistochem.*	western.*	stain.*	immunohisto.*
10.1186/s13075-015-0839-3	immunohistochem.*	immunohisto.*
10.1089/ten.tea.2015.0032	immunohistochem.*	immunohisto.*
10.1016/j.exer.2016.05.005	immunohistochem.*	stain.*	immunohisto.*	staining
_10.1111/1750-3841.13380	western.*
10.3390/ijms17060955	western.*	stain.*	staining
10.1155/2016/2853543	western.*	Western_blot
10.1167/iovs.15-17073	western.*
10.1007/s00439-015-1559-0	western.*
10.1016/j.jdermsci.2014.12.006	western.*
10.1155/2015/539172	western.*	MS	Western_blot
10.1016/j.biopha.2016.04.051	western.*	Western_blot
10.1016/j.biopha.2016.04.015	western.*	stain.*	staining
10.1016/j.lfs.2016.05.023	western.*
10.1016/j.jphotobiol.2015.10.030	western.*	stain.*
10.1021/acs.jproteome.5b00465	western.*	proteom.*
10.1186/s12885-015-1835-3	western.*
10.4103/0973-1296.165994	western.*
10.4314/tjpr.v14i6.5	western.*	stain.*	staining
10.1016/j.jaci.2014.08.023	western.*
10.1113/JP270054	western.*	Western_blot
10.1002/jsfa.7498	western.*	Western_blot
10.1167/iovs.16-19582	western.*
10.1371/journal.pone.0118402	western.*	Western_blot
10.2147/CIA.S107734	western.*	Western_blot
10.1007/s00432-014-1874-1	western.*
Microalgae_of_the_genus_Prototheca_(P.)_are_associated_with_rare_but_severe_infections_(protothecosis)_and_represent_a_potential_zoonotic_risk._Genotype_(GT)_2_of_P_zopfii_has_been_established_as_pathogenic_agent_for_humans,_dogs,_and_cattle,_whereas_Gil_is_considered_to_be_non-pathogenic._Since_pathogenesis_is_poorly_understood,_the_aim_of_this_study_was_to_determine_immunogenic_proteins_and_pot…
10.3389/fcimb.2015.00067	western.*	Western_blot
10.1186/s12906-015-0945-4	western.*
10.1186/s12885-015-1878-5	western.*
10.1167/iovs.14-14409	western.*	stain.*
10.1186/s12920-015-0156-3	western.*	Western_blot
10.1016/j.intimp.2015.10.023	western.*	Western_blot
10.1002/lsm.22425	western.*
10.1007/s10616-014-9707-2	western.*
10.1007/s11010-015-2336-z	western.*
10.1042/BJ20150652	western.*	Western_blot
10.1007/s00403-015-1595-6	western.*
10.3892/ijmm.2015.2120	western.*	Western_blot
10.1007/s00210-014-1075-0	western.*	stain.*	staining
10.1016/j.jcyt.2014.10.007	western.*	Western_blot
10.1128/IAI.02444-14	western.*
10.3109/08923973.2015.1059441	western.*	Western_blot
10.1167/iovs.14-14433	western.*	stain.*
10.1002/mc.22115	western.*	proteom.*
10.1111/iwj.12484	western.*
10.4103/0366-6999.162512	western.*	Western_blot
10.1007/s10103-014-1683-4	western.*
10.1111/ajd.12126	western.*	Western_blot
10.3892/etm.2016.3309	western.*	Western_blot
10.1111/tra.12379	western.*
10.1111/ddr.21235	western.*	stain.*	Western_blot
10.3389/fphar.2016.00091	western.*
10.1111/iwj.12228	western.*	Western_blot
10.3892/ijmm.2015.2299	western.*	stain.*	Western_blot	staining
10.1021/acs.jnatprod.5b00348	western.*
10.1016/j.jmii.2014.07.006	western.*	Western_blot
10.1016/j.bbrc.2016.03.007	western.*
10.1016/j.bbagen.2016.01.006	western.*
10.1016/j.mce.2015.04.019	western.*
10.3892/mmr.2016.5517	western.*	Western_blot
10.3892/or.2015.4419	western.*	stain.*	staining
10.1186/s13075-016-0984-3	western.*
10.1016/j.toxlet.2015.08.1105	MS/MS	MS
10.1186/s12906-016-1209-7	MS
10.1155/2015/841062	MS
10.1097/CMR.0000000000000244	MS
10.1016/j.aca.2016.08.014	MS
10.3791/52845	MS
10.18632/oncotarget.5536	MS
10.1016/j.freeradbiomed.2015.05.006	MS
10.1016/j.biopha.2015.04.002	MS
10.3103/S0095452715010065	MS
10.1097/SLA.0000000000000471	MS	stain.*
10.1002/stem.1966	MS
10.1007/s10545-016-9922-4	MS
10.1186/s13073-015-0225-4	MS
10.1161/CIRCGENETICS.114.000957	MS
10.1002/pmic.201400177	MS	proteom.*
10.4155/bio.14.280	MS
10.1007/s00210-015-1132-3	MS
10.1016/j.jinf.2015.04.032	immuno*	proteom.*
_10.1111/vde.12203	stain.*	staining
10.1007/s10616-015-9857-x	stain.*	staining
10.1111/jcmm.12542	stain.*
10.3109/17435390.2014.968889	stain.*	staining
10.1074/jbc.M116.734517	stain.*
10.1371/journal.pone.0156800	stain.*	staining
10.1007/s10735-015-9645-0	stain.*	staining
10.1016/j.ymeth.2015.08.017	stain.*	immunohisto.*	staining
10.1186/s12891-015-0597-z	stain.*	stain
10.1159/000363579	stain.*
10.1097/DSS.0000000000000371	stain.*
10.1016/j.imbio.2016.04.002	stain.*
10.18632/oncotarget.4688	stain.*	staining
10.1007/s11010-014-2275-0	stain.*
10.1039/c6ra06778f	stain.*	staining
10.1039/c5dt03831f	stain.*	staining
10.1097/IGC.0000000000000419	stain.*
10.1002/lsm.22523	stain.*
10.1016/j.mvr.2015.12.005	stain.*	staining
10.3892/mmr.2014.2875	stain.*	staining
10.1166/jnn.2015.9263	stain.*
10.3892/ijmm.2014.1994	stain.*
10.3791/53046	stain.*	staining
10.1007/s00428-014-1692-5	stain.*	staining
10.1038/JID.2015.358	stain.*	staining
10.1016/j.intimp.2015.07.036	stain.*	staining
10.1016/j.transproceed.2015.09.065	stain.*	staining
10.1002/jbmr.2473	stain.*	staining
10.1016/j.jdermsci.2015.09.005	immunohisto.*
10.1007/s13238-015-0198-5	immunohisto.*
10.1371/journal.pone.0141989	immunohisto.*
_10.1155/2016/2853543	Western_blot
10.3390/ijms17040513	proteom.*
10.1002/elps.201600043	proteom.*
10.1039/c4mb00719k	proteom.*
10.1038/mi.2015.51	proteom.*
10.1038/jid.2014.462	proteom.*
10.1074/mcp.M114.042242	proteom.*
10.1124/mol.114.096198	proteom.*
10.1371/journal.pone.0145722	proteom.*
10.1007/s00203-014-1048-1	proteom.*
10.1038/cddis.2015.21	proteom.*
10.1126/scitranslmed.aac5477	proteom.*
10.1186/s13287-015-0110-5	proteom.*
10.1074/jbc.M114.618702	proteom.*
10.1242/jcs.160051	proteom.*
10.1186/s13287-016-0388-y	proteom.*
10.1128/microbiolspec.DMIH2-0021-2015	proteom.*
10.1016/j.jprot.2016.01.005	proteom.*
10.1113/JP271188	proteom.*
10.1016/j.bbadis.2015.06.015	proteom.*
10.1371/journal.pone.0131273	proteom.*
10.1021/acs.jproteome.5b00009	proteom.*
10.1074/mcp.M114.046540	proteom.*
